# Supplementary material for: Weather and landscape factors affect white-tailed deer neonate survival at ecologically important life stages in the Northern Great Plains
Source: PLoS One. 2018 Apr 5;13(4):e0195247. doi: 10.1371/journal.pone.0195247 (PMC5886454; doi:10.1371/journal.pone.0195247)
Supplement: S1 File — (XLSX) [file pone.0195247.s001.xlsx]

## Sheet: one_mo_survival
id	site	year	capture date	capture julian date	mortality date	mortality julian date	mortality cause	survival	winter severity index	snow depth	winter temperature	previous year june temp	june precipitation	june temperature	percent open water	percent forest	percent grassland/herbaceous	percent cultivated crop	percent wetland	percent pastureland	patch density	shape complexity index (LSI)	connectivity
B7	Brookings	2003	2003-05-22	142	2003-05-23	143	mortality	0	101	139.8	-26.7	7.8	8.47	2.8	0	0	0	67.5057	0	11.4416	14.7362	2.1282	100
D10	Dunn	2014	2014-06-08	159	2014-06-30	181	Disease-Bilateral Uveitus	0	121	87.3	-31.7	2.8	9.19	1.7	0	12.8146	77.3455	4.34783	0	5.49199	26.5252	2.4615	85.7143
D20	Dunn	2014	2014-06-11	162	2014-06-30	181	Predation	0	121	87.3	-31.7	2.8	9.19	1.7	47.3684	0	43.0206	4.11899	3.89016	0	14.7362	1.9487	0
D25	Dunn	2014	2014-06-13	164	2014-06-20	171	Predation	0	121	87.3	-31.7	2.8	9.19	1.7	0	0	24.4851	70.4805	0	3.43249	23.578	2.0513	100
D26	Dunn	2014	2014-06-15	166	2014-06-19	170	Predation	0	121	87.3	-31.7	2.8	9.19	1.7	0	0	78.9474	15.7895	0	0	20.6307	2.2821	83.3333
D27	Dunn	2014	2014-06-15	166	2014-06-19	170	Predation	0	121	87.3	-31.7	2.8	9.19	1.7	0	0	78.9474	15.7895	0	0	20.6307	2.2821	83.3333
D31	Dunn	2015	2015-06-07	158	2015-06-15	166	Predation	0	90	56.9	-28.9	1.7	13.8	6.7	0	0	23.7986	72.3112	1.14416	0	38.3142	2.5513	62.1622
D46	Dunn	2015	2015-06-18	169	2015-06-20	171	Predation	0	90	56.9	-28.9	1.7	13.8	6.7	0	0	13.2723	86.7277	0	0	8.8417	1.5769	100
D7	Dunn	2014	2014-06-02	153	2014-06-04	155	Abandoned	0	121	87.3	-31.7	2.8	9.19	1.7	0	6.86499	85.5835	0	1.60183	0	23.578	2.3718	100
E20	Edmunds	2007	2007-06-08	159	2007-06-10	161	mortality	0	118	134.2	-30.6	7.8	12.8	5	0	0	40.2746	11.8993	0	42.5629	23.578	3.0641	100
E32	Edmunds	2008	2008-06-01	153	2008-06-03	155	mortality	0	122	110.8	-31.1	5	12.64	5.6	0	0	0	40.0458	0	54.6911	20.6307	2.359	100
E33	Edmunds	2008	2008-06-03	155	2008-06-10	162	mortality	0	122	110.8	-31.1	5	12.64	5.6	6.17849	0	1.83066	0	0	89.016	14.7362	1.8462	100
E43	Edmunds	2008	2008-06-02	154	2008-06-15	167	mortality	0	122	110.8	-31.1	5	12.64	5.6	0	1.373	31.5789	6.86499	3.66133	51.2586	35.3669	3.9103	100
E47	Edmunds	2008	2008-05-28	149	2008-05-31	152	mortality	0	122	110.8	-31.1	5	12.64	5.6	0	0	0	42.3341	0	47.5973	26.6667	3.0128	100
G1	Grant	2014	2014-05-26	146	2014-05-28	148	Unkown	0	107	140.1	-36.1	2.2	11.82	3.3	0	0	54.2334	0	0	45.7666	23.578	3.2436	69.2308
G12	Grant	2014	2014-06-14	165	2014-06-24	175	Unkown	0	107	140.1	-36.1	2.2	11.82	3.3	0	0	97.9405	0	1.83066	0	11.789	1.3077	100
G14	Grant	2014	2014-06-15	166	2014-07-10	191	Unknown	0	107	140.1	-36.1	2.2	11.82	3.3	0	0	73.6842	16.0183	4.80549	0	23.578	2.359	57.1429
G15	Grant	2014	2014-06-15	166	2014-06-21	172	Birth Defect	0	107	140.1	-36.1	2.2	11.82	3.3	0	1.14416	24.4851	0	0	66.5904	35.3669	3.141	100
G19	Grant	2014	2014-06-20	171	2014-07-09	190	Unkown	0	107	140.1	-36.1	2.2	11.82	3.3	0	0	86.27	9.15332	4.57666	0	8.8417	1.8333	0
G2	Grant	2014	2014-05-31	151	2014-06-25	176	Predation	0	107	140.1	-36.1	2.2	11.82	3.3	0	0	31.8078	68.1922	0	0	8.8417	3.0128	100
G21	Grant	2015	2015-06-01	152	2015-06-17	168	Predation	0	91	76.3	-28.9	3.3	11	7.2	0	0	78.032	21.968	0	0	8.8417	1.7179	100
G23	Grant	2015	2015-06-03	154	2015-06-11	162	Unkown	0	91	76.3	-28.9	3.3	11	7.2	1.373	0	43.2494	36.6133	2.746	0	23.578	2.9744	100
G27	Grant	2015	2015-06-09	160	2015-06-13	164	Unknown	0	91	76.3	-28.9	3.3	11	7.2	0	0	92.2197	0	0	0	5.8945	2.0385	0
G28	Grant	2015	2015-06-09	160	2015-06-30	181	Predation	0	91	76.3	-28.9	3.3	11	7.2	0	0	80.0915	17.3913	0	2.51716	11.789	2.2436	100
G3	Grant	2014	2014-06-04	155	2014-06-13	164	Kicked in head	0	107	140.1	-36.1	2.2	11.82	3.3	0	0	52.4027	36.6133	0	10.984	26.5252	2.8718	92.3077
G4	Grant	2014	2014-06-05	156	2014-06-14	165	Unkown	0	107	140.1	-36.1	2.2	11.82	3.3	0	0.915332	83.9817	13.5011	1.60183	0	11.789	1.641	0
G5	Grant	2014	2014-06-05	156	2014-06-25	176	Unkown	0	107	140.1	-36.1	2.2	11.82	3.3	0	0.915332	94.9657	2.51716	1.60183	0	14.7362	1.4487	100
G7	Grant	2014	2014-06-08	159	2014-07-02	183	Unkown	0	107	140.1	-36.1	2.2	11.82	3.3	0	0	43.2494	49.8856	0	0	23.578	3.1282	66.6667
G8	Grant	2014	2014-06-10	161	2014-06-24	175	Predation	0	107	140.1	-36.1	2.2	11.82	3.3	0	0	25.1716	7.09382	0	63.3867	29.4724	3.4231	85.7143
L1	Lincoln-Pipestone	2001	2001-05-22	142	2001-05-25	145	mortality	0	127	104.8	-29.4	2.2	9.31	5.6	0	42.7918	30.4348	26.7735	0	0	17.6835	2.8462	100
L19	Lincoln-Pipestone	2002	2002-05-25	145	2002-06-02	153	mortality	0	98	105.7	-25	5.6	6.19	6.1	0	0	44.6224	18.0778	25.1716	0	29.4724	3.3974	100
L21	Lincoln-Pipestone	2002	2002-05-28	148	2002-06-12	163	mortality	0	98	105.7	-25	5.6	6.19	6.1	0	3.66133	54.9199	5.72082	1.373	30.8924	32.4197	3.2949	100
L23	Lincoln-Pipestone	2002	2002-06-01	152	2002-06-04	155	mortality	0	98	105.7	-25	5.6	6.19	6.1	0	0	67.2769	0	7.09382	13.0435	29.4724	3.1667	100
L28	Lincoln-Pipestone	2002	2002-06-05	156	2002-06-15	166	mortality	0	98	105.7	-25	5.6	6.19	6.1	0	0	56.7506	2.97483	2.0595	28.1465	23.578	2.6667	100
L32	Lincoln-Pipestone	2002	2002-06-07	158	2002-06-23	174	mortality	0	98	105.7	-25	5.6	6.19	6.1	0	0	55.8352	5.26316	2.746	26.087	26.5252	2.9744	100
L36	Lincoln-Pipestone	2003	2003-05-23	143	2003-06-05	156	mortality	0	103	36.7	-30	6.1	8.39	4.4	0	0	6.63616	88.3295	0	0	14.7362	1.5641	100
L40	Lincoln-Pipestone	2003	2003-05-26	146	2003-05-30	150	mortality	0	103	36.7	-30	6.1	8.39	4.4	0	0	100	0	0	0	2.9472	1.1795	0
L48	Lincoln-Pipestone	2003	2003-05-30	150	2003-06-05	156	mortality	0	103	36.7	-30	6.1	8.39	4.4	0	0	38.2151	6.40732	55.3776	0	17.6835	3.3205	100
L50	Lincoln-Pipestone	2003	2003-05-31	151	2003-06-05	156	mortality	0	103	36.7	-30	6.1	8.39	4.4	0	0	36.1556	30.4348	27.0023	0	35.3669	3.3462	100
P16	Perkins	2014	2014-06-06	157	2014-06-11	162	Uknown	0	127	66.1	-35.6	-0.6	15.6	1.7	1.14416	0	10.2975	54.0046	0	27.9176	35.3669	3.6538	100
P18	Perkins	2014	2014-06-07	158	2014-07-03	184	Uknown	0	127	66.1	-35.6	-0.6	15.6	1.7	0	0	12.8146	31.1213	2.0595	48.5126	17.6835	2.2308	100
P20	Perkins	2014	2014-06-09	160	2014-06-30	181	Predation	0	127	66.1	-35.6	-0.6	15.6	1.7	0	0	58.8101	0	0	41.1899	17.6835	2.9744	100
P31	Perkins	2014	2014-06-14	165	2014-07-09	190	Predation	0	127	66.1	-35.6	-0.6	15.6	1.7	0	0	51.9451	48.0549	0	0	5.8945	2.3077	0
P33	Perkins	2014	2014-06-16	167	2014-06-21	172	Predation	0	127	66.1	-35.6	-0.6	15.6	1.7	0	0	12.1281	70.2517	0	15.103	20.6307	3.1026	100
P39	Perkins	2015	2015-05-31	151	2015-06-05	156	Unknown	0	105	20.9	-31.1	1.7	11.49	6.7	0	0	11.4416	40.2746	2.97483	37.2998	32.4197	3.6667	75
P63	Perkins	2015	2015-06-06	157	2015-06-11	162	Abandoned	0	105	20.9	-31.1	1.7	11.49	6.7	0	0	40.0458	40.7323	0	6.17849	32.4197	2.9615	88.8889
RW1	Redwood	2003	2003-05-20	140	2003-05-30	150	mortality	0	97	56.6	-26.7	8.9	13.56	3.3	11.8993	0.915332	2.28833	30.2059	16.476	32.7231	35.3669	3.4487	100
RW19	Redwood	2003	2003-06-01	152	2003-06-21	172	mortality	0	97	56.6	-26.7	8.9	13.56	3.3	2.51716	7.78032	14.6453	25.1716	15.7895	23.5698	65.3595	5.0526	100
RW20	Redwood	2003	2003-06-03	154	2003-06-05	156	mortality	0	97	56.6	-26.7	8.9	13.56	3.3	10.0686	2.746	4.34783	30.4348	20.1373	28.1465	47.1559	3.7051	100
RW22	Redwood	2004	2004-05-21	142	2004-05-28	149	mortality	0	110	130.6	-28.9	3.3	8.85	6.7	22.1968	20.3661	7.78032	13.9588	14.4165	16.0183	44.2087	4.1026	100
RW3	Redwood	2003	2003-05-22	142	2003-06-11	162	mortality	0	97	56.6	-26.7	8.9	13.56	3.3	13.9588	3.20366	0.457666	23.5698	19.4508	33.6384	35.3669	3.4744	100
RW34	Redwood	2004	2004-06-03	155	2004-06-08	160	mortality	0	110	130.6	-28.9	3.3	8.85	6.7	0	4.34783	0	71.6247	18.7643	0	20.6307	2.4744	100
RW6	Redwood	2003	2003-05-24	144	2003-06-18	169	mortality	0	97	56.6	-26.7	8.9	13.56	3.3	5.94966	0.686499	0.228833	8.46682	57.4371	20.1373	26.5252	3.0641	100
W133-12	Walsh	2012	2012-05-30	151	2012-05-31	152	Starvation	0	100	74.5	-28.9	3.9	6.52	4.4	0	9.15332	0	78.032	0	0	23.578	3.141	77.7778
W135-12	Walsh	2012	2012-05-30	151	2012-06-01	153	Starvation	0	100	74.5	-28.9	3.9	6.52	4.4	0	9.15332	0	78.032	0	0	23.578	3.141	77.7778
W138-13	Walsh	2013	2013-05-27	147	2013-06-01	152	Predation	0	155	169.9	-30.6	4.4	8.1	3.9	0	19.222	12.5858	1.60183	17.3913	41.6476	50.1032	4.1795	71.4286
W139-12	Walsh	2012	2012-05-30	151	2012-05-31	152	Starvation	0	100	74.5	-28.9	3.9	6.52	4.4	0	9.15332	0	78.032	0	0	23.578	3.141	77.7778
W140-12	Walsh	2012	2012-05-30	151	2012-06-03	155	Starvation	0	100	74.5	-28.9	3.9	6.52	4.4	0	9.15332	0	78.032	0	0	23.578	3.141	77.7778
W147-12	Walsh	2012	2012-06-02	154	2012-06-26	178	Predation	0	100	74.5	-28.9	3.9	6.52	4.4	0	0.228833	0	89.2449	0	0	8.8417	1.7179	100
W157-13	Walsh	2013	2013-05-30	150	2013-06-05	156	Predation	0	155	169.9	-30.6	4.4	8.1	3.9	0	40.7323	0	10.2975	11.8993	33.1808	29.4724	3.2179	100
W551-12	Walsh	2012	2012-06-02	154	2012-06-12	164	Predation	0	100	74.5	-28.9	3.9	6.52	4.4	0	0.228833	0	89.2449	0	0	8.8417	1.7179	100
W741-13	Walsh	2013	2013-06-17	168	2013-06-19	170	Starvation	0	155	169.9	-30.6	4.4	8.1	3.9	28.3753	0	0	18.5355	53.0892	0	29.4724	2.4872	58.3333
W746-13	Walsh	2013	2013-06-07	158	2013-06-12	163	Starvation	0	155	169.9	-30.6	4.4	8.1	3.9	24.4851	7.55149	0	50.1144	17.849	0	35.3669	3.8077	100
W751-13	Walsh	2013	2013-05-31	151	2013-06-07	158	Unkown	0	155	169.9	-30.6	4.4	8.1	3.9	18.5355	2.746	0	59.7254	12.1281	0	35.3669	2.8077	45.4545
WT1	Wing-Tuttle	2011	2011-05-28	148	2011-06-15	166	Unknown	0	148	217.4	-27.2	5	6.97	4.4	0	0	48.7414	45.9954	0	0	20.6307	2.3333	100
WT10	Wing-Tuttle	2011	2011-06-16	167	2011-06-24	175	Unknown	0	148	217.4	-27.2	5	6.97	4.4	0	0	50.5721	44.1648	0	0	14.7362	1.9487	100
WT13	Wing-Tuttle	2011	2011-06-23	174	2011-07-01	182	Unknown	0	148	217.4	-27.2	5	6.97	4.4	0	0	84.2105	0	5.26316	0	14.7362	2.1538	50
WT5	Wing-Tuttle	2011	2011-06-05	156	2011-06-08	159	Predation	0	148	217.4	-27.2	5	6.97	4.4	0	0	64.3021	0	2.746	17.6201	29.4724	3.1154	80.9524
B10	Brookings	2003	2003-05-23	143	2004-12-31	366	End of field season	1	101	139.8	-28.9	7.8	8.47	2.8	0	0	16.0183	68.8787	0	0.228833	17.6835	2.5385	100
B11	Brookings	2003	2003-05-29	149	2003-09-19	262	mortality	1	101	139.8	-28.9	7.8	8.47	2.8	0	0	86.7277	2.51716	0	0	11.789	2.0769	100
B12	Brookings	2003	2003-05-29	149	2004-07-22	204	Lost Signal	1	101	139.8	-28.9	7.8	8.47	2.8	30.8924	1.373	37.9863	17.1625	6.63616	0	38.3142	3.141	100
B13	Brookings	2003	2003-05-30	150	2004-07-14	196	Lost Signal	1	101	139.8	-28.9	7.8	8.47	2.8	11.4416	0	76.4302	6.63616	0.228833	0	17.6835	2.1667	100
B14	Brookings	2003	2003-05-30	150	2004-01-13	13	Collar Fell Off	1	101	139.8	-28.9	7.8	8.47	2.8	0	3.89016	81.4645	0.457666	0	2.97483	17.6835	2.4872	100
B16	Brookings	2003	2003-06-03	154	2004-12-31	366	End of field season	1	101	139.8	-28.9	7.8	8.47	2.8	7.78032	0.915332	29.5195	42.1053	12.8146	0	53.0504	4.7179	100
B17	Brookings	2003	2003-06-03	154	2004-07-14	196	Collar Fell Off	1	101	139.8	-28.9	7.8	8.47	2.8	20.8238	0	8.69565	28.3753	36.6133	0.228833	35.3669	3.5256	100
B18	Brookings	2003	2003-06-04	155	2003-11-24	328	Lost Signal	1	101	139.8	-28.9	7.8	8.47	2.8	0	1.373	35.4691	54.4622	3.89016	0	29.4724	3.0641	100
B19	Brookings	2003	2003-06-04	155	2004-05-28	149	Collar Fell Off	1	101	139.8	-28.9	7.8	8.47	2.8	0	0	86.27	0	0	9.38215	17.6835	2.4103	100
B2	Brookings	2002	2002-05-30	150	2002-11-20	324	Lost Signal	1	89	117.3	-23.3	8.3	5.85	7.8	0	1.83066	50.8009	16.476	16.7048	3.66133	44.2087	4.359	100
B20	Brookings	2003	2003-06-05	156	2003-12-03	337	Collar Fell Off	1	101	139.8	-28.9	7.8	8.47	2.8	1.83066	0	72.0824	20.8238	0	0	17.6835	2.3077	100
B21	Brookings	2003	2003-06-11	162	2003-10-13	286	Collar Fell Off	1	101	139.8	-28.9	7.8	8.47	2.8	0	0	68.4211	4.57666	13.9588	6.86499	23.578	3.0897	100
B22	Brookings	2003	2003-06-15	166	2004-08-16	229	Lost Signal	1	101	139.8	-28.9	7.8	8.47	2.8	24.9428	0	6.63616	23.7986	36.1556	2.97483	32.4197	3.4359	100
B3	Brookings	2002	2002-06-02	153	2003-09-12	255	Collar Fell Off	1	89	117.3	-23.3	8.3	5.85	7.8	7.55149	0	16.9336	26.5446	21.7391	19.9085	44.2087	4.1154	100
B4	Brookings	2002	2002-06-04	155	2003-07-02	183	Collar Fell Off	1	89	117.3	-23.3	8.3	5.85	7.8	38.9016	1.83066	56.5217	0	0	0	20.6307	2.1795	100
B5	Brookings	2002	2002-06-06	157	2002-12-18	352	Collar Fell Off	1	89	117.3	-23.3	8.3	5.85	7.8	15.5606	0	6.17849	34.0961	37.2998	1.14416	38.3142	3.6026	100
B6	Brookings	2002	2002-06-09	160	2002-11-22	326	Collar Fell Off	1	89	117.3	-23.3	8.3	5.85	7.8	10.984	0	5.03432	74.1419	0	0	23.578	2.6282	100
B8	Brookings	2003	2003-05-22	142	2004-12-31	366	End of field season	1	101	139.8	-28.9	7.8	8.47	2.8	0.228833	6.86499	18.0778	58.5812	8.46682	0	38.3142	3.3846	100
B9	Brookings	2003	2003-05-23	143	2004-06-03	155	Collar Fell Off	1	101	139.8	-28.9	7.8	8.47	2.8	0	0	82.6087	0.228833	0	10.984	17.6835	2.5256	100
D1	Dunn	2014	2014-05-27	147	.	.	Survived	1	121	87.3	-31.7	2.8	9.19	1.7	0	0	37.9863	22.6545	0	35.4691	35.3669	3.6026	72.2222
D11	Dunn	2014	2014-06-09	160	.	.	Survived	1	121	87.3	-31.7	2.8	9.19	1.7	0	0	12.8146	84.4394	0	0.228833	17.6835	1.8846	75
D12	Dunn	2014	2014-06-09	160	.	.	Survived	1	121	87.3	-31.7	2.8	9.19	1.7	0	0	12.8146	84.4394	0	0.228833	17.6835	1.8846	75
D13	Dunn	2014	2014-06-09	160	.	.	Survived	1	121	87.3	-31.7	2.8	9.19	1.7	0	0	67.2769	24.0275	0	2.51716	17.6835	2.3462	100
D14	Dunn	2014	2014-06-09	160	.	.	Survived	1	121	87.3	-31.7	2.8	9.19	1.7	0	3.20366	8.00915	56.2929	1.14416	20.595	38.3142	3.6667	82.3529
D15	Dunn	2014	2014-06-10	161	.	.	Survived	1	121	87.3	-31.7	2.8	9.19	1.7	0	5.26316	42.7918	14.4165	8.46682	0	38.3142	3.7051	81.8182
D16	Dunn	2014	2014-06-11	162	.	.	Survived	1	121	87.3	-31.7	2.8	9.19	1.7	0	0	10.5263	76.659	0	2.0595	29.4724	2.7564	100
D17	Dunn	2014	2014-06-11	162	.	.	Survived	1	121	87.3	-31.7	2.8	9.19	1.7	0	0	4.57666	84.6682	0	0.228833	17.6835	2.4231	100
D18	Dunn	2014	2014-06-11	162	2014-11-18	322	Unknown	1	121	87.3	-31.7	2.8	9.19	1.7	12.8146	0	44.1648	31.1213	8.23799	3.66133	29.4724	2.5256	100
D19	Dunn	2014	2014-06-11	162	.	.	Survived	1	121	87.3	-31.7	2.8	9.19	1.7	10.5263	0	46.9108	32.7231	6.86499	2.97483	29.4724	2.4487	100
D2	Dunn	2014	2014-05-27	147	.	.	Survived	1	121	87.3	-31.7	2.8	9.19	1.7	0	0	37.0709	23.341	0	34.7826	35.3669	3.641	66.6667
D21	Dunn	2014	2014-06-11	162	.	.	Survived	1	121	87.3	-31.7	2.8	9.19	1.7	0	3.66133	80.5492	11.8993	0	0	14.7362	2.1667	100
D22	Dunn	2014	2014-06-11	162	.	.	Survived	1	121	87.3	-31.7	2.8	9.19	1.7	0	3.66133	80.5492	11.8993	0	0	14.7362	2.1667	100
D23	Dunn	2014	2014-06-12	163	.	.	Survived	1	121	87.3	-31.7	2.8	9.19	1.7	0	9.38215	76.659	0	2.51716	0	35.3669	2.8846	90.9091
D24	Dunn	2014	2014-06-13	164	.	.	Survived	1	121	87.3	-31.7	2.8	9.19	1.7	0	0	75.0572	0	0	14.6453	17.6835	2.7436	100
D28	Dunn	2014	2014-06-19	170	.	.	Survived	1	121	87.3	-31.7	2.8	9.19	1.7	0	5.49199	49.1991	11.2128	3.43249	30.6636	35.3669	3.0513	100
D29	Dunn	2014	2014-06-19	170	.	.	Survived	1	121	87.3	-31.7	2.8	9.19	1.7	0	5.49199	49.1991	11.2128	3.43249	30.6636	35.3669	3.0513	100
D3	Dunn	2014	2014-05-30	150	.	.	Survived	1	121	87.3	-31.7	2.8	9.19	1.7	0	0.228833	65.6751	34.0961	0	0	14.7362	2.0256	100
D30	Dunn	2015	2015-06-01	152	.	.	Survived	1	90	56.9	-28.9	1.7	13.8	6.7	0	0	33.4096	52.6316	0	9.83982	17.6835	2.2051	100
D32	Dunn	2015	2015-06-07	158	2015-09-22	265	Predation	1	90	56.9	-28.9	1.7	13.8	6.7	0	0	23.341	72.54	1.14416	0	38.3142	2.4744	59.4595
D33	Dunn	2015	2015-06-08	159	.	.	Survived	1	90	56.9	-28.9	1.7	13.8	6.7	0	0	37.5286	26.3158	0	30.6636	32.4197	3.4615	76.9231
D34	Dunn	2015	2015-06-08	159	.	.	Survived	1	90	56.9	-28.9	1.7	13.8	6.7	16.0183	0	30.2059	32.0366	8.92449	12.8146	35.3669	3.2436	81.8182
D35	Dunn	2015	2015-06-08	159	.	.	Survived	1	90	56.9	-28.9	1.7	13.8	6.7	16.0183	0	30.2059	32.0366	8.92449	12.8146	35.3669	3.2436	81.8182
D36	Dunn	2015	2015-06-09	160	.	.	Survived	1	90	56.9	-28.9	1.7	13.8	6.7	0	0.915332	84.897	4.11899	8.69565	0	20.6307	2.5897	100
D37	Dunn	2015	2015-06-09	160	.	.	Survived	1	90	56.9	-28.9	1.7	13.8	6.7	0	0	32.0366	17.3913	0	40.0458	64.8394	4.359	68
D38	Dunn	2015	2015-06-09	160	.	.	Survived	1	90	56.9	-28.9	1.7	13.8	6.7	0	0	45.5378	48.7414	0	0	14.7362	2.2564	100
D39	Dunn	2015	2015-06-10	161	2015-11-07	311	Harvest	1	90	56.9	-28.9	1.7	13.8	6.7	0	0	25.1716	24.9428	0	42.1053	64.8394	4.141	60.2041
D4	Dunn	2014	2014-05-30	150	.	.	Survived	1	121	87.3	-31.7	2.8	9.19	1.7	0	0.228833	65.6751	34.0961	0	0	14.7362	2.0256	100
D40	Dunn	2015	2015-06-10	161	.	.	Survived	1	90	56.9	-28.9	1.7	13.8	6.7	0	0	12.8146	64.5309	0	17.1625	32.4197	3.4103	78.5714
D41	Dunn	2015	2015-06-10	161	.	.	Survived	1	90	56.9	-28.9	1.7	13.8	6.7	0	0	12.8146	64.5309	0	17.1625	32.4197	3.4103	78.5714
D42	Dunn	2015	2015-06-12	163	.	.	Survived	1	90	56.9	-28.9	1.7	13.8	6.7	0	0	83.2952	0	1.373	11.4416	17.6835	2.4359	100
D43	Dunn	2015	2015-06-13	164	.	.	Survived	1	90	56.9	-28.9	1.7	13.8	6.7	0	0	17.1625	82.8375	0	0	14.7362	2.4872	83.3333
D44	Dunn	2015	2015-06-14	165	.	.	Survived	1	90	56.9	-28.9	1.7	13.8	6.7	0	0	12.5858	68.8787	0	13.5011	26.5252	2.3974	60
D45	Dunn	2015	2015-06-15	166	.	.	Survived	1	90	56.9	-28.9	1.7	13.8	6.7	0	0	23.341	36.6133	0	30.4348	35.3669	3.4744	64.7059
D47	Dunn	2015	2015-06-20	171	.	.	Survived	1	90	56.9	-28.9	1.7	13.8	6.7	0	0.686499	8.46682	44.6224	0	35.6979	23.578	3.1154	100
D48	Dunn	2015	2015-06-21	172	.	.	Survived	1	90	56.9	-28.9	1.7	13.8	6.7	0	0	25.4005	38.2151	0	26.5446	32.4197	3.4615	71.4286
D5	Dunn	2014	2014-05-31	151	.	.	Survived	1	121	87.3	-31.7	2.8	9.19	1.7	0	24.4851	43.2494	18.9931	3.43249	0	44.2087	4.1026	63.1579
D6	Dunn	2014	2014-06-02	153	.	.	Survived	1	121	87.3	-31.7	2.8	9.19	1.7	0	6.86499	85.5835	0	1.60183	0	23.578	2.3718	100
D8	Dunn	2014	2014-06-05	156	.	.	Survived	1	121	87.3	-31.7	2.8	9.19	1.7	0	7.78032	44.6224	19.9085	0	26.087	23.578	2.9487	100
D9	Dunn	2014	2014-06-07	158	.	.	Survived	1	121	87.3	-31.7	2.8	9.19	1.7	0	0	13.5011	1.83066	0	83.524	11.9474	2.3333	100
E1	Edmunds	2007	2007-05-27	147	2007-08-19	231	Collar Fell Off	1	118	134.2	-30.6	7.8	12.8	5	7.78032	0	59.4966	6.17849	3.43249	17.6201	35.3669	3.141	100
E10	Edmunds	2007	2007-06-05	156	2007-08-02	214	Malfunction	1	118	134.2	-30.6	7.8	12.8	5	0	0	35.6979	0	0	56.7506	30.1114	3.3077	100
E11	Edmunds	2007	2007-06-04	155	2007-07-19	200	Malfunction	1	118	134.2	-30.6	7.8	12.8	5	0	1.83066	0	54.9199	0	38.6728	20.6307	2.1026	100
E12	Edmunds	2007	2007-05-31	151	2007-08-31	243	Collar Fell Off	1	118	134.2	-30.6	7.8	12.8	5	0.457666	0	48.5126	10.0686	0	32.4943	44.2087	3.7821	100
E13	Edmunds	2007	2007-05-31	151	2008-02-03	34	Collar Fell Off	1	118	134.2	-30.6	7.8	12.8	5	0	0	2.746	0	0	91.9908	11.789	2.0769	100
E14	Edmunds	2007	2007-06-04	155	2007-11-28	332	Collar Fell Off	1	118	134.2	-30.6	7.8	12.8	5	2.97483	0	28.3753	26.087	0	39.5881	23.578	2.9744	100
E15	Edmunds	2007	2007-06-07	158	2007-08-14	226	Collar Fell Off	1	118	134.2	-30.6	7.8	12.8	5	0	0	1.14416	0	0	91.762	17.6835	1.859	100
E16	Edmunds	2007	2007-06-05	156	2007-11-28	332	Collar Fell Off	1	118	134.2	-30.6	7.8	12.8	5	0	0	0	17.3913	3.66133	72.3112	17.9695	2.6795	100
E17	Edmunds	2007	2007-05-25	145	2007-07-31	212	Collar Fell Off	1	118	134.2	-30.6	7.8	12.8	5	0	0	0	13.2723	0	76.8879	9.2593	2.2368	0
E18	Edmunds	2007	2007-05-20	140	2007-09-11	254	Collar Fell Off	1	118	134.2	-30.6	7.8	12.8	5	0	0	8.92449	0	1.373	84.4394	20.6307	2.5128	100
E19	Edmunds	2007	2007-06-05	156	2007-08-14	226	Collar Fell Off	1	118	134.2	-30.6	7.8	12.8	5	20.8238	0	11.8993	32.4943	0	30.4348	32.4197	2.8846	100
E2	Edmunds	2007	2007-05-20	140	2007-10-20	293	Collar Fell Off	1	118	134.2	-30.6	7.8	12.8	5	7.78032	0	59.4966	6.17849	3.43249	17.6201	35.3669	3.141	100
E21	Edmunds	2007	2007-06-05	156	2007-10-01	274	Collar Fell Off	1	118	134.2	-30.6	7.8	12.8	5	0	0	7.32265	0	0.686499	86.7277	17.6835	2.4103	100
E22	Edmunds	2007	2007-06-05	156	2007-10-01	274	Collar Fell Off	1	118	134.2	-30.6	7.8	12.8	5	42.1053	0	1.60183	20.8238	0	35.4691	14.7362	1.9103	100
E23	Edmunds	2008	2008-05-28	149	2009-02-12	43	Collar Fell Off	1	122	110.8	-31.1	5	12.64	5.6	0	0	0	42.3341	0	47.5973	26.6667	3.0128	100
E24	Edmunds	2008	2008-05-28	149	2009-01-22	22	Lost Signal	1	122	110.8	-31.1	5	12.64	5.6	0	0	0	20.1373	2.746	70.4805	20.908	2.3974	100
E25	Edmunds	2008	2008-05-16	137	2008-09-21	265	mortality	1	122	110.8	-31.1	5	12.64	5.6	4.11899	0	65.9039	0	0	21.0526	23.578	3.6026	100
E26	Edmunds	2008	2008-05-28	149	2008-09-23	267	Collar Fell Off	1	122	110.8	-31.1	5	12.64	5.6	10.5263	0	67.0481	2.97483	3.43249	5.49199	35.3669	3.2179	100
E27	Edmunds	2008	2008-05-30	151	2009-01-03	3	mortality	1	122	110.8	-31.1	5	12.64	5.6	4.80549	0	1.60183	64.9886	0	27.6888	26.5252	2.2051	100
E28	Edmunds	2008	2008-05-16	137	2008-12-18	353	Lost Signal	1	122	110.8	-31.1	5	12.64	5.6	4.11899	0	65.9039	0	0	21.0526	23.578	3.6026	100
E29	Edmunds	2008	2008-06-03	155	2009-02-18	49	Collar Fell Off	1	122	110.8	-31.1	5	12.64	5.6	8.00915	0	49.1991	2.51716	0	36.6133	32.4197	2.7692	100
E3	Edmunds	2007	2007-05-21	141	2007-08-16	228	Collar Fell Off	1	118	134.2	-30.6	7.8	12.8	5	0	0	5.49199	8.23799	16.476	58.1236	47.1559	4.1538	100
E30	Edmunds	2008	2008-05-29	150	2008-09-15	259	Collar Fell Off	1	122	110.8	-31.1	5	12.64	5.6	0	0	0	30.2059	0	66.8192	11.789	1.641	100
E31	Edmunds	2008	2008-05-28	149	2009-01-06	6	Collar Fell Off	1	122	110.8	-31.1	5	12.64	5.6	1.83066	0	2.97483	9.15332	0	79.1762	23.578	2.3846	100
E34	Edmunds	2008	2008-06-01	153	2009-01-19	19	Lost Signal	1	122	110.8	-31.1	5	12.64	5.6	0.228833	0	28.833	27.2311	0	38.2151	26.5252	2.6282	100
E35	Edmunds	2008	2008-05-22	143	2008-10-08	282	Collar Fell Off	1	122	110.8	-31.1	5	12.64	5.6	0	0	1.60183	12.5858	0	70.4805	20.6307	2.641	100
E36	Edmunds	2008	2008-05-28	149	2008-12-22	357	Lost Signal	1	122	110.8	-31.1	5	12.64	5.6	5.72082	0	72.0824	10.5263	0.457666	1.14416	38.3142	3.0641	100
E37	Edmunds	2008	2008-05-28	149	2009-02-19	50	Collar Fell Off	1	122	110.8	-31.1	5	12.64	5.6	0	0	17.849	0.228833	6.40732	75.5149	23.578	3.5256	100
E38	Edmunds	2008	2008-05-28	149	2008-10-08	282	Collar Fell Off	1	122	110.8	-31.1	5	12.64	5.6	5.94966	0	23.5698	16.0183	0	49.1991	20.6307	2.6282	100
E39	Edmunds	2008	2008-05-29	150	2008-09-23	267	Collar Fell Off	1	122	110.8	-31.1	5	12.64	5.6	10.2975	0	60.6407	6.17849	2.97483	9.15332	35.3669	3.4359	100
E4	Edmunds	2007	2007-05-20	140	2007-09-19	262	Collar Fell Off	1	118	134.2	-30.6	7.8	12.8	5	0	0	1.14416	11.4416	0	82.6087	17.6835	1.9487	100
E40	Edmunds	2008	2008-05-22	143	2008-10-14	288	Collar Fell Off	1	122	110.8	-31.1	5	12.64	5.6	0	0	1.373	7.55149	0	77.8032	26.5252	2.4103	100
E41	Edmunds	2008	2008-05-25	146	2009-03-01	60	Stopped Monitoring	1	122	110.8	-31.1	5	12.64	5.6	0	0	0.915332	5.72082	0	79.405	23.578	2.3718	100
E42	Edmunds	2008	2008-06-01	153	2009-01-15	15	Lost Signal	1	122	110.8	-31.1	5	12.64	5.6	0	0	0	0	0	94.9657	5.8945	1.7051	0
E44	Edmunds	2008	2008-05-28	149	2008-08-08	221	mortality	1	122	110.8	-31.1	5	12.64	5.6	0	0	0	0.915332	0	90.6178	11.789	1.9744	100
E45	Edmunds	2008	2008-05-30	151	2008-12-16	351	Collar Fell Off	1	122	110.8	-31.1	5	12.64	5.6	4.80549	0	1.60183	64.9886	0	27.6888	26.5252	2.2051	100
E46	Edmunds	2008	2008-06-01	153	2008-12-08	343	Collar Fell Off	1	122	110.8	-31.1	5	12.64	5.6	0.457666	0	13.2723	16.9336	0	60.6407	23.578	2.7308	100
E48	Edmunds	2008	2008-05-30	151	2008-12-15	350	Collar Fell Off	1	122	110.8	-31.1	5	12.64	5.6	3.20366	2.51716	1.60183	38.6728	1.14416	47.5973	26.5252	2.8205	100
E49	Edmunds	2008	2008-05-29	150	2008-10-16	290	Collar Fell Off	1	122	110.8	-31.1	5	12.64	5.6	10.2975	0	60.6407	6.17849	2.97483	9.15332	35.3669	3.4359	100
E5	Edmunds	2007	2007-06-05	156	2007-11-02	306	mortality	1	118	134.2	-30.6	7.8	12.8	5	0	0	0	30.6636	0	62.4714	23.578	2.7179	100
E6	Edmunds	2007	2007-05-29	149	2007-09-11	254	Collar Fell Off	1	118	134.2	-30.6	7.8	12.8	5	8.46682	0	46.2243	0	0	37.9863	29.4724	3.0513	100
E7	Edmunds	2007	2007-05-31	151	2007-08-09	221	Collar Fell Off	1	118	134.2	-30.6	7.8	12.8	5	6.63616	0	58.5812	10.0686	3.43249	15.7895	32.4197	3.2179	100
E8	Edmunds	2007	2007-06-04	155	2008-01-17	17	Lost Signal	1	118	134.2	-30.6	7.8	12.8	5	0	0	3.89016	0.457666	11.4416	76.2014	32.4197	2.9487	100
E9	Edmunds	2007	2007-06-05	156	2007-11-02	306	Lost Signal	1	118	134.2	-30.6	7.8	12.8	5	10.2975	0	61.5561	5.72082	3.20366	8.46682	38.3142	3.4103	100
G10	Grant	2014	2014-06-12	163	.	.	Survived	1	107	140.1	-36.1	2.2	11.82	3.3	0	0	21.7391	20.3661	8.69565	40.9611	35.3669	3.9231	75
G11	Grant	2014	2014-06-13	164	2014-08-07	219	Unkown	1	107	140.1	-36.1	2.2	11.82	3.3	0	0	35.9268	11.2128	0	40.5034	29.4724	2.9103	100
G13	Grant	2014	2014-06-14	165	2014-07-14	195	Collar Broke Off	1	107	140.1	-36.1	2.2	11.82	3.3	0	1.83066	25.6293	30.8924	1.83066	36.1556	35.3669	3.0641	50
G16	Grant	2014	2014-06-16	167	2015-04-01	.	Collar Broke Off	1	107	140.1	-36.1	2.2	11.82	3.3	0	0	3.66133	0	17.1625	79.1762	26.5252	2.8974	84.6154
G17	Grant	2014	2014-06-16	167	2014-11-10	314	Harvest	1	107	140.1	-36.1	2.2	11.82	3.3	0	0	77.5744	17.1625	0	0	8.8417	1.8846	0
G18	Grant	2014	2014-06-17	168	2015-01-07	7	Collar Broke Off	1	107	140.1	-36.1	2.2	11.82	3.3	0	2.28833	31.5789	4.57666	10.0686	45.3089	50.1032	3.7051	78.2609
G20	Grant	2014	2014-06-20	171	2015-06-06	.	Collar Broke Off	1	107	140.1	-36.1	2.2	11.82	3.3	0	0	86.27	9.15332	4.57666	0	8.8417	1.8333	0
G22	Grant	2015	2015-06-01	152	2015-12-14	348	Survived	1	91	76.3	-28.9	3.3	11	7.2	0	0	77.3455	22.6545	0	0	5.8945	1.7564	0
G24	Grant	2015	2015-06-03	154	2015-07-08	189	Unknown	1	91	76.3	-28.9	3.3	11	7.2	0	0	37.7574	53.0892	1.373	2.746	23.578	2.9231	83.3333
G25	Grant	2015	2015-06-04	155	2015-08-13	225	Collar Broke Off	1	91	76.3	-28.9	3.3	11	7.2	0	0	31.3501	68.6499	0	0	17.6835	2.9744	100
G26	Grant	2015	2015-06-05	156	2015-08-18	230	Collar Broke Off	1	91	76.3	-28.9	3.3	11	7.2	0	0	97.7117	0	0	2.28833	8.8417	1.3718	100
G29	Grant	2015	2015-06-09	160	2015-12-14	348	Survived	1	91	76.3	-28.9	3.3	11	7.2	0	0	81.6934	16.476	0	1.83066	14.7362	1.9103	100
G30	Grant	2015	2015-06-10	161	2015-12-14	348	Survived	1	91	76.3	-28.9	3.3	11	7.2	0	2.746	64.7597	24.2563	3.20366	0.457666	26.5252	3.2692	57.1429
G31	Grant	2015	2015-06-10	161	2015-09-17	260	Unknown	1	91	76.3	-28.9	3.3	11	7.2	0	0	42.1053	10.984	0	40.0458	29.4724	3.4359	100
G32	Grant	2015	2015-06-14	165	2015-08-04	216	Predation	1	91	76.3	-28.9	3.3	11	7.2	0	0	73.913	20.8238	0.457666	0	11.789	2.5897	100
G33	Grant	2015	2015-06-14	165	2015-10-21	294	Collar Broke Off	1	91	76.3	-28.9	3.3	11	7.2	0	0	39.5881	54.9199	0	2.51716	26.5252	3.7564	81.8182
G34	Grant	2015	2015-06-14	165	2015-10-01	274	Unknown	1	91	76.3	-28.9	3.3	11	7.2	0	0	14.8741	49.1991	0	29.5195	23.578	2.7692	85.7143
G35	Grant	2015	2015-06-17	168	2015-12-14	348	Survived	1	91	76.3	-28.9	3.3	11	7.2	0	0	37.7574	17.6201	1.14416	38.2151	23.578	3.2436	75
G36	Grant	2015	2015-06-17	168	2015-12-14	348	Survived	1	91	76.3	-28.9	3.3	11	7.2	0	1.373	53.7757	36.6133	8.23799	0	11.789	2.6667	0
G37	Grant	2015	2015-06-18	169	2015-12-14	348	Survived	1	91	76.3	-28.9	3.3	11	7.2	0	0	22.4256	1.83066	0.457666	65.6751	38.3142	3.0385	76.1905
G38	Grant	2015	2015-06-19	170	2015-11-21	325	Harvest	1	91	76.3	-28.9	3.3	11	7.2	0	0	24.0275	49.4279	0	14.6453	17.6835	2.6282	100
G39	Grant	2015	2015-06-21	172	2015-11-02	306	Unkown	1	91	76.3	-28.9	3.3	11	7.2	0	0	65.6751	25.8581	6.40732	0.457666	17.6835	2.1538	100
G40	Grant	2015	2015-06-23	174	2015-12-10	344	Survived	1	91	76.3	-28.9	3.3	11	7.2	0	0	91.3043	3.43249	0	0	8.8417	1.8333	0
G6	Grant	2014	2014-06-05	156	.	.	Survived	1	107	140.1	-36.1	2.2	11.82	3.3	4.34783	4.34783	40.0458	35.6979	15.5606	0	38.3142	4.141	100
G9	Grant	2014	2014-06-12	163	.	.	Survived	1	107	140.1	-36.1	2.2	11.82	3.3	0	0	21.7391	20.3661	8.69565	40.9611	35.3669	3.9231	75
L10	Lincoln-Pipestone	2001	2001-06-05	156	2002-11-19	323	mortality	1	127	104.8	-28.9	2.2	9.31	5.6	0	0	1.60183	86.4989	7.55149	0	17.6835	2.1795	100
L11	Lincoln-Pipestone	2001	2001-06-06	157	2001-09-16	259	Collar Fell Off	1	127	104.8	-28.9	2.2	9.31	5.6	2.0595	1.14416	17.1625	57.6659	0	17.1625	23.578	3.3846	100
L12	Lincoln-Pipestone	2001	2001-06-07	158	2002-01-03	3	Collar Fell Off	1	127	104.8	-28.9	2.2	9.31	5.6	0	3.43249	1.373	76.4302	5.03432	0	20.6307	2.4487	100
L13	Lincoln-Pipestone	2001	2001-06-07	158	2002-05-27	147	Lost Signal	1	127	104.8	-28.9	2.2	9.31	5.6	0	3.43249	1.373	81.4645	5.03432	0	17.6835	2.3077	100
L14	Lincoln-Pipestone	2001	2001-06-07	158	2002-06-30	181	Collar Fell Off	1	127	104.8	-28.9	2.2	9.31	5.6	0	3.43249	1.373	81.4645	5.03432	0	17.6835	2.3077	100
L15	Lincoln-Pipestone	2001	2001-06-07	158	2001-12-31	365	Collar Fell Off	1	127	104.8	-28.9	2.2	9.31	5.6	0	3.43249	1.373	79.6339	5.03432	0	23.578	2.1667	100
L16	Lincoln-Pipestone	2001	2001-06-09	160	2002-02-18	49	Collar Fell Off	1	127	104.8	-28.9	2.2	9.31	5.6	0	0	20.595	67.5057	6.86499	0	35.3669	3.2949	100
L17	Lincoln-Pipestone	2001	2001-06-11	162	2002-06-01	152	Lost Signal	1	127	104.8	-28.9	2.2	9.31	5.6	0.457666	1.14416	14.1876	59.7254	0	19.222	26.5252	2.9487	100
L18	Lincoln-Pipestone	2002	2002-05-23	143	2002-09-02	245	Study End	1	98	105.7	-25	5.6	6.19	6.1	0	0	1.60183	84.4394	8.46682	0	17.6835	2.3974	100
L2	Lincoln-Pipestone	2001	2001-05-25	145	2001-08-26	238	Collar Fell Off	1	127	104.8	-28.9	2.2	9.31	5.6	0	0	24.9428	71.6247	0	0	20.6307	2.4359	100
L20	Lincoln-Pipestone	2002	2002-05-25	145	2002-09-02	245	Study End	1	98	105.7	-25	5.6	6.19	6.1	0	0	27.9176	24.9428	0	41.8764	32.4197	3.0897	100
L22	Lincoln-Pipestone	2002	2002-05-29	149	2002-09-02	245	Study End	1	98	105.7	-25	5.6	6.19	6.1	0	0	3.43249	91.3043	0	0	11.789	1.8077	100
L24	Lincoln-Pipestone	2002	2002-06-01	152	2002-11-16	320	mortality	1	98	105.7	-25	5.6	6.19	6.1	0	2.0595	25.1716	49.4279	0	14.6453	26.5252	3.0897	100
L25	Lincoln-Pipestone	2002	2002-06-01	152	2002-09-16	259	mortality	1	98	105.7	-25	5.6	6.19	6.1	13.0435	18.0778	50.1144	18.7643	0	0	20.6307	2.8846	100
L26	Lincoln-Pipestone	2002	2002-06-03	154	2002-09-19	262	mortality	1	98	105.7	-25	5.6	6.19	6.1	0	0	30.8924	51.4874	10.7551	0	20.6307	2.5513	100
L27	Lincoln-Pipestone	2002	2002-06-04	155	2002-11-09	313	mortality	1	98	105.7	-25	5.6	6.19	6.1	29.7483	2.0595	12.5858	36.1556	5.49199	9.83982	29.4724	2.9487	100
L29	Lincoln-Pipestone	2002	2002-06-06	157	2002-09-02	245	Study End	1	98	105.7	-25	5.6	6.19	6.1	0	0	11.2128	38.4439	3.20366	36.1556	26.5252	2.8718	100
L3	Lincoln-Pipestone	2001	2001-05-25	145	2002-01-05	5	mortality	1	127	104.8	-28.9	2.2	9.31	5.6	0	0	18.5355	77.8032	0	0	17.6835	2.2436	100
L30	Lincoln-Pipestone	2002	2002-06-06	157	2002-08-04	216	mortality	1	98	105.7	-25	5.6	6.19	6.1	0	1.373	2.746	88.7872	0	0	20.6307	2.141	100
L31	Lincoln-Pipestone	2002	2002-06-07	158	2002-11-30	334	Collar Fell Off	1	98	105.7	-25	5.6	6.19	6.1	0	0	29.7483	31.8078	0	33.1808	32.4197	4.0128	100
L33	Lincoln-Pipestone	2002	2002-06-07	158	2002-10-25	298	mortality	1	98	105.7	-25	5.6	6.19	6.1	0	2.0595	23.1121	58.1236	0	8.46682	35.3669	2.8333	100
L34	Lincoln-Pipestone	2002	2002-06-08	159	2002-10-03	276	Collar Fell Off	1	98	105.7	-25	5.6	6.19	6.1	0	0	0	94.7368	0	0	8.8417	1.7179	100
L37	Lincoln-Pipestone	2003	2003-05-23	143	2004-06-10	162	Lost Signal	1	103	36.7	-30	6.1	8.39	4.4	0	0	6.63616	88.3295	0	0	14.7362	1.5641	100
L39	Lincoln-Pipestone	2003	2003-05-24	144	2003-11-11	315	Collar Fell Off	1	103	36.7	-30	6.1	8.39	4.4	0	0	1.60183	98.3982	0	0	8.8417	1.2436	100
L4	Lincoln-Pipestone	2001	2001-05-29	149	2001-11-14	318	Lost Signal	1	127	104.8	-28.9	2.2	9.31	5.6	0	1.14416	42.7918	6.86499	0	44.3936	38.3142	3.2564	100
L41	Lincoln-Pipestone	2003	2003-05-28	148	2004-06-10	162	Lost Signal	1	103	36.7	-30	6.1	8.39	4.4	0	0	7.78032	83.2952	0	0	14.7362	2.2949	100
L42	Lincoln-Pipestone	2003	2003-05-28	148	2003-11-18	322	Collar Fell Off	1	103	36.7	-30	6.1	8.39	4.4	0	0	0	100	0	0	2.9472	1.1795	0
L43	Lincoln-Pipestone	2003	2003-05-28	148	2003-12-04	338	Collar Fell Off	1	103	36.7	-30	6.1	8.39	4.4	0	1.373	35.9268	55.8352	5.94966	0	20.6307	2.5513	100
L44	Lincoln-Pipestone	2003	2003-05-28	148	2004-06-04	156	Lost Signal	1	103	36.7	-30	6.1	8.39	4.4	3.20366	0	15.3318	80.5492	0	0.915332	17.6835	2.4615	100
L45	Lincoln-Pipestone	2003	2003-05-29	149	2003-07-09	190	Collar Fell Off	1	103	36.7	-30	6.1	8.39	4.4	0	0	41.1899	53.3181	0	0	20.6307	1.9872	100
L46	Lincoln-Pipestone	2003	2003-05-29	149	2004-03-23	83	Collar Fell Off	1	103	36.7	-30	6.1	8.39	4.4	0	0	27.46	6.17849	0	62.4714	29.4724	2.7821	100
L47	Lincoln-Pipestone	2003	2003-05-29	149	2003-07-24	205	Collar Fell Off	1	103	36.7	-30	6.1	8.39	4.4	0	0	27.46	6.17849	0	62.4714	29.4724	2.7821	100
L49	Lincoln-Pipestone	2003	2003-05-31	151	2003-12-23	357	mortality	1	103	36.7	-30	6.1	8.39	4.4	1.83066	1.14416	1.60183	91.762	0	0	17.6835	1.5256	100
L51	Lincoln-Pipestone	2003	2003-05-31	151	2003-07-30	211	Collar Fell Off	1	103	36.7	-30	6.1	8.39	4.4	0	0	22.8833	40.0458	0	19.4508	38.3142	3.2821	100
L52	Lincoln-Pipestone	2003	2003-05-31	151	2003-11-18	322	Collar Fell Off	1	103	36.7	-30	6.1	8.39	4.4	0	0	26.7735	38.4439	0	29.5195	35.3669	3.3462	100
L53	Lincoln-Pipestone	2003	2003-06-07	158	2004-04-08	99	mortality	1	103	36.7	-30	6.1	8.39	4.4	0	0	32.4943	29.7483	0	30.6636	38.3142	4.2692	100
L6	Lincoln-Pipestone	2001	2001-06-01	152	2001-10-16	289	mortality	1	127	104.8	-28.9	2.2	9.31	5.6	0	1.60183	51.4874	41.6476	0	0	20.6307	2.4872	100
L7	Lincoln-Pipestone	2001	2001-06-01	152	2002-05-27	147	Lost Signal	1	127	104.8	-28.9	2.2	9.31	5.6	0	0	7.55149	83.9817	7.55149	0	20.6307	2.2949	100
L8	Lincoln-Pipestone	2001	2001-06-01	152	2001-11-14	318	Collar Fell Off	1	127	104.8	-28.9	2.2	9.31	5.6	0	8.69565	23.5698	46.6819	2.28833	0	32.4197	3.4744	100
L9	Lincoln-Pipestone	2001	2001-06-05	156	2001-09-15	258	mortality	1	127	104.8	-28.9	2.2	9.31	5.6	0	3.20366	10.0686	56.0641	0	16.2471	35.3669	3.1923	100
P1	Perkins	2014	2014-05-23	143	2014-07-11	192	Unknown	1	127	66.1	-35.6	-0.6	15.6	1.7	0	0	100	0	0	0	2.9472	1.1795	0
P10	Perkins	2014	2014-06-03	154	2015-11-28	332	Censored	1	127	66.1	-35.6	-0.6	15.6	1.7	0	0	84.2105	15.7895	0	0	14.7362	2.3462	100
P11	Perkins	2014	2014-06-03	154	2015-11-01	305	Poached	1	127	66.1	-35.6	-0.6	15.6	1.7	0	0	11.6705	29.2906	2.97483	51.2586	38.3142	3.141	92.8571
P12	Perkins	2014	2014-06-05	156	.	.	Survived	1	127	66.1	-35.6	-0.6	15.6	1.7	12.5858	0	42.5629	17.849	1.60183	21.2815	47.1559	3.9487	61.1111
P13	Perkins	2014	2014-06-05	156	.	.	Survived	1	127	66.1	-35.6	-0.6	15.6	1.7	12.5858	0	42.5629	17.849	1.60183	21.2815	47.1559	3.9487	61.1111
P14	Perkins	2014	2014-06-05	156	2014-07-08	189	Disease-EHD/BVDV	1	127	66.1	-35.6	-0.6	15.6	1.7	0	0	83.9817	0	0	10.7551	17.6835	2.2436	50
P15	Perkins	2014	2014-06-06	157	.	.	Survived	1	127	66.1	-35.6	-0.6	15.6	1.7	0	0	58.1236	35.9268	0	0	9.3371	2.8158	0
P17	Perkins	2014	2014-06-06	157	.	.	Survived	1	127	66.1	-35.6	-0.6	15.6	1.7	1.14416	0	10.2975	54.0046	0	27.9176	35.3669	3.6538	100
P19	Perkins	2014	2014-06-09	160	.	.	Survived	1	127	66.1	-35.6	-0.6	15.6	1.7	0	0	88.5584	0	0	11.4416	5.8945	1.7051	0
P2	Perkins	2014	2014-05-25	145	2015-08-08	220	Censored	1	127	66.1	-35.6	-0.6	15.6	1.7	1.373	0	21.0526	49.8856	1.14416	24.0275	35.3669	3.3846	100
P21	Perkins	2014	2014-06-10	161	.	.	Survived	1	127	66.1	-35.6	-0.6	15.6	1.7	0	0	14.1876	11.6705	1.373	70.0229	35.3669	2.9231	68.1818
P22	Perkins	2014	2014-06-10	161	.	.	Survived	1	127	66.1	-35.6	-0.6	15.6	1.7	0	0	14.1876	11.6705	1.373	70.0229	35.3669	2.9231	68.1818
P23	Perkins	2014	2014-06-10	161	2014-11-20	324	Harvest	1	127	66.1	-35.6	-0.6	15.6	1.7	0	0	24.2563	29.7483	0	41.4188	26.5252	3.1923	90.9091
P24	Perkins	2014	2014-06-10	161	2014-12-18	352	Unknown	1	127	66.1	-35.6	-0.6	15.6	1.7	0	0	95.4233	0	0	4.57666	8.8417	1.4615	0
P25	Perkins	2014	2014-06-10	161	.	.	Survived	1	127	66.1	-35.6	-0.6	15.6	1.7	0	0	16.0183	69.1076	0	9.61098	32.4197	3.1282	100
P26	Perkins	2014	2014-06-11	162	2014-08-05	217	EHD/BVDV	1	127	66.1	-35.6	-0.6	15.6	1.7	0	0	77.3455	0	0	17.3913	17.6835	2.3205	75
P27	Perkins	2014	2014-06-12	163	2015-09-30	273	Unknown	1	127	66.1	-35.6	-0.6	15.6	1.7	0	0	1.83066	93.135	0	0	11.789	1.9744	100
P28	Perkins	2014	2014-06-12	163	2014-08-05	217	Unknown	1	127	66.1	-35.6	-0.6	15.6	1.7	0	0	59.9542	40.0458	0	0	11.789	2.1026	100
P29	Perkins	2014	2014-06-13	164	.	.	Survived	1	127	66.1	-35.6	-0.6	15.6	1.7	0	1.83066	59.2677	0.686499	0	27.9176	26.5252	2.7436	100
P3	Perkins	2014	2014-05-25	145	2015-09-19	262	Censored	1	127	66.1	-35.6	-0.6	15.6	1.7	1.373	0	21.0526	49.8856	1.14416	24.0275	35.3669	3.3846	100
P30	Perkins	2014	2014-06-13	164	2014-07-10	191	Unknown	1	127	66.1	-35.6	-0.6	15.6	1.7	0	1.83066	59.2677	0.686499	0	27.9176	26.5252	2.7436	100
P32	Perkins	2014	2014-06-14	165	2015-09-30	273	Censored	1	127	66.1	-35.6	-0.6	15.6	1.7	0	3.20366	40.9611	0	3.20366	46.4531	35.3669	3.4487	80
P34	Perkins	2014	2014-06-16	167	.	.	Survived	1	127	66.1	-35.6	-0.6	15.6	1.7	0.457666	0	25.6293	53.3181	6.86499	0.686499	38.3142	3.4103	83.3333
P35	Perkins	2014	2014-06-17	168	.	.	Survived	1	127	66.1	-35.6	-0.6	15.6	1.7	0	0	65.4462	0.457666	1.373	24.0275	26.5252	3.4872	100
P36	Perkins	2015	2015-05-27	147	.	.	Survived	1	105	20.9	-31.1	1.7	11.49	6.7	0	0	46.2243	0	0	50.1144	29.4724	3.4615	85.7143
P37	Perkins	2015	2015-05-28	148	.	.	Survived	1	105	20.9	-31.1	1.7	11.49	6.7	0	0	49.6568	25.4005	0	17.3913	20.6307	3	100
P38	Perkins	2015	2015-05-28	148	2015-11-16	320	Censored	1	105	20.9	-31.1	1.7	11.49	6.7	1.83066	0	4.80549	76.2014	8.92449	0	23.578	3.0769	100
P4	Perkins	2014	2014-05-27	147	2015-02-02	33	Disease-Grain Overload	1	127	66.1	-35.6	-0.6	15.6	1.7	0	0	13.0435	18.7643	1.373	61.7849	32.4197	3.5385	75
P40	Perkins	2015	2015-06-01	152	.	.	Survived	1	105	20.9	-31.1	1.7	11.49	6.7	0	0	29.7483	40.5034	0	18.9931	26.5252	4.0897	86.6667
P41	Perkins	2015	2015-06-01	152	.	.	Survived	1	105	20.9	-31.1	1.7	11.49	6.7	0	0	17.1625	64.9886	5.72082	12.1281	29.4724	3.3846	87.5
P42	Perkins	2015	2015-06-01	152	.	.	Survived	1	105	20.9	-31.1	1.7	11.49	6.7	0	0	66.1327	5.03432	0	24.9428	23.578	2.9359	100
P43	Perkins	2015	2015-06-01	152	.	.	Survived	1	105	20.9	-31.1	1.7	11.49	6.7	0	0	47.1396	52.8604	0	0	14.7362	3.5641	100
P44	Perkins	2015	2015-06-01	152	.	.	Survived	1	105	20.9	-31.1	1.7	11.49	6.7	0	0	59.2677	0	0	33.8673	20.6307	2.8077	100
P45	Perkins	2015	2015-06-01	152	.	.	Survived	1	105	20.9	-31.1	1.7	11.49	6.7	0	0	15.7895	37.9863	1.373	35.0114	41.816	3.9615	78.9474
P46	Perkins	2015	2015-06-01	152	.	.	Survived	1	105	20.9	-31.1	1.7	11.49	6.7	0	0	2.746	67.7346	0	24.714	20.6307	3.0128	100
P47	Perkins	2015	2015-06-01	152	.	.	Survived	1	105	20.9	-31.1	1.7	11.49	6.7	0	0	2.746	67.7346	0	24.714	20.6307	3.0128	100
P48	Perkins	2015	2015-06-02	153	.	.	Survived	1	105	20.9	-31.1	1.7	11.49	6.7	0	0	31.3501	61.7849	0	1.60183	29.4724	2.6538	75
P49	Perkins	2015	2015-06-02	153	.	.	Survived	1	105	20.9	-31.1	1.7	11.49	6.7	0	0	31.3501	61.7849	0	1.60183	29.4724	2.6538	75
P5	Perkins	2014	2014-05-30	150	.	.	Survived	1	127	66.1	-35.6	-0.6	15.6	1.7	0.457666	0	70.4805	13.73	0	5.49199	26.5252	2.9231	85.7143
P50	Perkins	2015	2015-06-02	153	2015-07-17	198	Unknown	1	105	20.9	-31.1	1.7	11.49	6.7	2.51716	0	51.7162	43.7071	0	0	29.4724	3.3205	92.3077
P51	Perkins	2015	2015-06-02	153	.	.	Survived	1	105	20.9	-31.1	1.7	11.49	6.7	2.28833	0	57.2082	40.5034	0	0	23.578	2.9744	81.8182
P52	Perkins	2015	2015-06-02	153	.	.	Survived	1	105	20.9	-31.1	1.7	11.49	6.7	1.83066	0	54.2334	29.5195	0	9.38215	26.5252	3.5641	100
P53	Perkins	2015	2015-06-02	153	.	.	Survived	1	105	20.9	-31.1	1.7	11.49	6.7	1.83066	1.83066	30.8924	14.8741	6.63616	43.9359	35.3669	3.4103	85.7143
P55	Perkins	2015	2015-06-02	153	.	.	Survived	1	105	20.9	-31.1	1.7	11.49	6.7	0	0	10.2975	48.7414	2.746	31.1213	32.4197	3.4103	75
P56	Perkins	2015	2015-06-02	153	.	.	Survived	1	105	20.9	-31.1	1.7	11.49	6.7	0	0	18.5355	53.3181	1.60183	20.1373	38.3142	3.3718	58.6207
P58	Perkins	2015	2015-06-02	153	.	.	Survived	1	105	20.9	-31.1	1.7	11.49	6.7	2.97483	0	27.0023	48.5126	3.43249	18.0778	35.3669	3.8718	71.4286
P59	Perkins	2015	2015-06-02	153	.	.	Survived	1	105	20.9	-31.1	1.7	11.49	6.7	2.97483	0	27.0023	48.5126	3.43249	18.0778	35.3669	3.8718	71.4286
P6	Perkins	2014	2014-05-30	150	.	.	Survived	1	127	66.1	-35.6	-0.6	15.6	1.7	0	0	0	67.0481	0	24.714	20.6307	3	66.6667
P60	Perkins	2015	2015-06-02	153	.	.	Survived	1	105	20.9	-31.1	1.7	11.49	6.7	0	0	5.72082	92.9062	0	0	14.7362	1.7051	100
P61	Perkins	2015	2015-06-03	154	.	.	Survived	1	105	20.9	-31.1	1.7	11.49	6.7	0.228833	0	32.4943	44.1648	3.43249	19.6796	35.3669	4.3077	75
P62	Perkins	2015	2015-06-03	154	.	.	Survived	1	105	20.9	-31.1	1.7	11.49	6.7	0	0	11.8993	44.3936	0	32.2654	35.3669	3.1795	85.7143
P64	Perkins	2015	2015-06-08	159	.	.	Survived	1	105	20.9	-31.1	1.7	11.49	6.7	0	0	25.8581	33.6384	5.03432	23.341	23.578	2.8718	100
P65	Perkins	2015	2015-06-08	159	.	.	Survived	1	105	20.9	-31.1	1.7	11.49	6.7	0	0	25.8581	33.6384	5.03432	23.341	23.578	2.8718	100
P66	Perkins	2015	2015-06-08	159	.	.	Survived	1	105	20.9	-31.1	1.7	11.49	6.7	0	0	33.4096	34.7826	0	21.0526	29.4724	4.2949	87.5
P67	Perkins	2015	2015-06-10	161	.	.	Survived	1	105	20.9	-31.1	1.7	11.49	6.7	0.686499	1.14416	35.9268	0.915332	11.2128	43.9359	44.2087	3.2436	100
P68	Perkins	2015	2015-06-12	163	.	.	Survived	1	105	20.9	-31.1	1.7	11.49	6.7	0	0	17.3913	33.1808	2.97483	45.3089	29.4724	2.9744	90.9091
P69	Perkins	2015	2015-06-12	163	.	.	Survived	1	105	20.9	-31.1	1.7	11.49	6.7	0	0	57.8947	24.0275	5.49199	6.40732	26.5252	2.859	71.4286
P7	Perkins	2014	2014-05-31	151	.	.	Survived	1	127	66.1	-35.6	-0.6	15.6	1.7	0	1.14416	97.7117	0	1.14416	0	8.8417	1.4231	0
P8	Perkins	2014	2014-06-01	152	.	.	Survived	1	127	66.1	-35.6	-0.6	15.6	1.7	0	0	43.4783	56.5217	0	0	11.789	2.359	100
P9	Perkins	2014	2014-06-01	152	.	.	Survived	1	127	66.1	-35.6	-0.6	15.6	1.7	0	0	97.7117	0	2.28833	0	5.8945	1.4615	0
PS1	Lincoln-Pipestone	2001	2001-06-01	152	2001-07-29	210	mortality	1	127	104.8	-28.9	2.2	9.31	5.6	0	0.915332	16.476	65.6751	0	0	17.6835	2.7179	100
PS3	Lincoln-Pipestone	2001	2001-06-07	158	2002-05-06	126	Lost Signal	1	127	104.8	-28.9	2.2	9.31	5.6	0	2.28833	2.51716	89.9314	0	0	14.7362	2.2436	100
PS4	Lincoln-Pipestone	2001	2001-06-09	160	2001-08-17	229	Collar Fell Off	1	127	104.8	-28.9	2.2	9.31	5.6	0	0	51.2586	25.8581	2.28833	10.984	29.4724	3.3718	100
PS5	Lincoln-Pipestone	2002	2002-05-30	150	2002-11-08	312	Lost Signal	1	98	105.7	-25	5.6	6.19	6.1	0	0	65.6751	29.0618	0	0	14.7362	2.2436	100
RW10	Redwood	2003	2003-05-27	147	2003-07-17	198	mortality	1	97	56.6	-26.7	8.9	13.56	3.3	0	0	0	57.2082	42.7918	0	11.789	2.1026	100
RW11	Redwood	2003	2003-05-27	147	2004-05-11	132	Collar Fell Off	1	97	56.6	-26.7	8.9	13.56	3.3	0	0	0	57.2082	42.7918	0	11.789	2.1026	100
RW12	Redwood	2003	2003-05-29	149	2004-05-30	151	Lost Signal	1	97	56.6	-26.7	8.9	13.56	3.3	15.5606	6.17849	10.0686	0	68.1922	0	23.578	3.1538	100
RW13	Redwood	2003	2003-05-29	149	2003-11-28	332	mortality	1	97	56.6	-26.7	8.9	13.56	3.3	15.5606	6.17849	10.0686	0	68.1922	0	23.578	3.1538	100
RW14	Redwood	2003	2003-05-29	149	2003-07-18	199	mortality	1	97	56.6	-26.7	8.9	13.56	3.3	15.5606	6.17849	10.0686	0	68.1922	0	23.578	3.1538	100
RW15	Redwood	2003	2003-05-29	149	2003-11-18	322	mortality	1	97	56.6	-26.7	8.9	13.56	3.3	0	2.28833	0	68.1922	23.7986	0	23.578	2.5641	100
RW16	Redwood	2003	2003-05-30	150	2003-09-13	256	Lost Signal	1	97	56.6	-26.7	8.9	13.56	3.3	0	0	0	100	0	0	2.9472	1.1795	0
RW17	Redwood	2003	2003-05-31	151	2004-05-26	147	Lost Signal	1	97	56.6	-26.7	8.9	13.56	3.3	18.0778	8.00915	0	33.8673	31.5789	8.46682	35.3669	3.2436	100
RW18	Redwood	2003	2003-06-01	152	2004-07-05	187	Lost Signal	1	97	56.6	-26.7	8.9	13.56	3.3	3.89016	8.46682	13.9588	22.8833	16.0183	24.2563	68.2806	5.0526	100
RW2	Redwood	2003	2003-05-20	140	2003-11-12	316	Collar Fell Off	1	97	56.6	-26.7	8.9	13.56	3.3	7.32265	0	9.83982	3.89016	46.2243	28.3753	35.3669	4.141	100
RW21	Redwood	2003	2003-06-03	154	2003-12-13	347	mortality	1	97	56.6	-26.7	8.9	13.56	3.3	10.0686	2.746	4.34783	30.4348	20.1373	28.1465	47.1559	3.7051	100
RW23	Redwood	2004	2004-05-26	147	2004-06-22	174	Lost Signal	1	110	130.6	-28.9	3.3	8.85	6.7	0.457666	8.00915	10.5263	0	34.7826	38.4439	38.3142	3.3333	100
RW24	Redwood	2004	2004-05-28	149	2004-08-19	232	Collar Fell Off	1	110	130.6	-28.9	3.3	8.85	6.7	11.4416	15.5606	2.51716	28.3753	16.7048	15.7895	47.1559	4.359	100
RW25	Redwood	2004	2004-05-28	149	2004-09-01	245	End of field season	1	110	130.6	-28.9	3.3	8.85	6.7	11.4416	15.5606	2.51716	28.3753	16.7048	15.7895	47.1559	4.359	100
RW26	Redwood	2004	2004-05-28	149	2004-09-01	245	End of field season	1	110	130.6	-28.9	3.3	8.85	6.7	13.2723	0	1.373	0	78.7185	0	29.4724	2.7821	100
RW27	Redwood	2004	2004-05-29	150	2004-09-01	245	End of field season	1	110	130.6	-28.9	3.3	8.85	6.7	14.8741	11.4416	6.40732	0.228833	31.1213	31.1213	29.4724	3.4744	100
RW28	Redwood	2004	2004-05-30	151	2004-09-01	245	End of field season	1	110	130.6	-28.9	3.3	8.85	6.7	15.7895	8.69565	8.92449	1.373	29.9771	29.7483	41.2614	3.6154	100
RW29	Redwood	2004	2004-05-30	151	2004-09-01	245	mortality	1	110	130.6	-28.9	3.3	8.85	6.7	1.60183	4.57666	9.15332	15.3318	21.7391	37.9863	53.0504	3.6795	100
RW30	Redwood	2004	2004-05-31	152	2004-07-12	194	Collar Fell Off	1	110	130.6	-28.9	3.3	8.85	6.7	0	13.5011	13.2723	35.9268	5.94966	26.5446	41.2614	3.9615	100
RW32	Redwood	2004	2004-06-01	153	2004-09-01	245	End of field season	1	110	130.6	-28.9	3.3	8.85	6.7	8.00915	9.15332	0	4.57666	27.9176	45.0801	32.4197	3.5256	100
RW33	Redwood	2004	2004-06-01	153	2004-09-01	245	End of field season	1	110	130.6	-28.9	3.3	8.85	6.7	8.00915	9.15332	0	4.57666	27.9176	45.0801	32.4197	3.5256	100
RW35	Redwood	2004	2004-06-03	155	2004-09-01	245	End of field season	1	110	130.6	-28.9	3.3	8.85	6.7	11.6705	11.6705	0.457666	3.89016	18.3066	48.7414	38.3142	3.7436	100
RW36	Redwood	2004	2004-06-03	155	2004-07-12	194	Lost Signal	1	110	130.6	-28.9	3.3	8.85	6.7	11.6705	11.6705	0.457666	3.89016	18.3066	48.7414	38.3142	3.7436	100
RW37	Redwood	2004	2004-06-08	160	2004-07-30	212	mortality	1	110	130.6	-28.9	3.3	8.85	6.7	0	0.228833	3.43249	83.524	4.80549	0	17.6835	2.1667	100
RW4	Redwood	2003	2003-05-24	144	2004-06-01	153	Lost Signal	1	97	56.6	-26.7	8.9	13.56	3.3	5.94966	0.686499	0.228833	8.46682	57.4371	20.1373	26.5252	3.0641	100
RW5	Redwood	2003	2003-05-24	144	2004-04-07	98	mortality	1	97	56.6	-26.7	8.9	13.56	3.3	5.94966	0.686499	0.228833	8.46682	57.4371	20.1373	26.5252	3.0641	100
RW7	Redwood	2003	2003-05-25	145	2004-03-17	77	Collar Fell Off	1	97	56.6	-26.7	8.9	13.56	3.3	0	0	0	0	49.4279	43.0206	14.7362	2.3462	100
RW8	Redwood	2003	2003-05-25	145	2004-03-17	77	Collar Fell Off	1	97	56.6	-26.7	8.9	13.56	3.3	0.228833	8.23799	2.0595	3.43249	76.2014	4.34783	29.4724	2.7949	100
RW9	Redwood	2003	2003-05-26	146	2003-11-24	328	mortality	1	97	56.6	-26.7	8.9	13.56	3.3	0	4.80549	16.0183	0	57.4371	9.61098	29.4724	3.3077	100
W133-13	Walsh	2013	2013-06-13	164	2013-08-29	241	Starvation	1	155	169.9	-30.6	4.4	8.1	3.9	30.8924	1.60183	0	49.1991	15.5606	0	29.4724	2.8077	81.8182
W134-12	Walsh	2012	2012-05-31	152	2013-02-11	42	Collar Broke Off	1	100	74.5	-28.9	3.9	6.52	4.4	0	4.34783	0	10.2975	8.00915	66.1327	50.1032	3.4615	82.7586
W135-13	Walsh	2013	2013-06-03	154	.	.	Survived	1	155	169.9	-30.6	4.4	8.1	3.9	26.3158	2.28833	0	32.4943	33.6384	0	29.4724	3.3462	87.5
W137-12	Walsh	2012	2012-06-04	156	2013-05-06	126	Collar Broke Off	1	100	74.5	-28.9	3.9	6.52	4.4	0	0	0	17.6201	21.0526	56.2929	38.3142	2.6538	72.2222
W139-13	Walsh	2013	2013-06-01	152	.	.	Survived	1	155	169.9	-30.6	4.4	8.1	3.9	0	0.686499	0	79.8627	13.73	0	17.6835	2.7051	100
W140-13	Walsh	2013	2013-06-16	167	2013-10-27	300	Collar Broke Off	1	155	169.9	-30.6	4.4	8.1	3.9	0	12.1281	0	13.9588	18.3066	51.7162	35.3669	3.4231	100
W144-12	Walsh	2012	2012-06-17	169	2012-08-01	214	Predation	1	100	74.5	-28.9	3.9	6.52	4.4	0	0	0	87.1854	12.8146	0	23.578	2.5	90.4762
W148-12	Walsh	2012	2012-06-05	157	2012-08-07	220	Unknown	1	100	74.5	-28.9	3.9	6.52	4.4	0	4.11899	0	0	15.103	70.0229	53.0504	3.6538	80
W150-12	Walsh	2012	2012-06-03	155	2013-09-03	246	Collar Broke Off	1	100	74.5	-28.9	3.9	6.52	4.4	0	2.97483	0	76.4302	5.72082	7.09382	26.5252	2.8077	100
W157-12	Walsh	2012	2012-06-01	153	2012-07-05	187	Predation	1	100	74.5	-28.9	3.9	6.52	4.4	0	0	2.0595	91.5332	1.14416	0	11.789	2.1667	0
W162-12	Walsh	2012	2012-05-28	149	2013-01-18	18	Collar Broke Off	1	100	74.5	-26.6	3.9	6.52	4.4	0	3.20366	0	76.2014	20.595	0	35.3669	3.0128	70.3704
W178-13	Walsh	2013	2013-06-13	164	2013-09-23	266	Collar Broke Off	1	155	169.9	-30.6	4.4	8.1	3.9	30.6636	1.60183	0	48.9703	15.5606	0	35.3669	2.9231	85.7143
W188-12	Walsh	2012	2012-05-30	151	2012-11-29	334	Collar Broke Off	1	100	74.5	-28.9	3.9	6.52	4.4	0	0	0	97.0252	0	0	8.8417	1.3077	100
W195-12	Walsh	2012	2012-05-31	152	2012-08-24	237	Predation	1	100	74.5	-28.9	3.9	6.52	4.4	0	4.57666	0.228833	12.8146	6.63616	65.4462	38.3142	3.5128	86.6667
W196-12	Walsh	2012	2012-06-12	164	2012-07-09	191	Predation	1	100	74.5	-28.9	3.9	6.52	4.4	0	0	0	79.6339	10.984	4.11899	23.578	3.0769	70
W199-12	Walsh	2012	2012-05-28	149	2012-09-25	269	Collar Broke Off	1	100	74.5	-28.9	3.9	6.52	4.4	0	3.20366	0	76.2014	20.595	0	35.3669	3.0128	70.3704
W200-12	Walsh	2012	2012-06-12	164	2012-08-13	226	Predation	1	100	74.5	-28.9	3.9	6.52	4.4	0	34.7826	0	43.4783	16.476	4.57666	29.4724	2.8462	100
W706-13	Walsh	2013	2013-06-08	159	.	.	Survived	1	155	169.9	-30.6	4.4	8.1	3.9	0	11.6705	0	18.7643	17.1625	47.1396	41.2614	3.5897	73.3333
W707-13	Walsh	2013	2013-06-05	156	.	.	Survived	1	155	169.9	-30.6	4.4	8.1	3.9	0	16.7048	9.61098	0	14.1876	53.3181	47.1559	3.4231	84.2105
W732-13	Walsh	2013	2013-06-08	159	.	.	Survived	1	155	169.9	-30.6	4.4	8.1	3.9	0	3.20366	0	37.9863	0.915332	48.9703	23.578	2.2949	100
W743-13	Walsh	2013	2013-05-27	147	.	.	Survived	1	155	169.9	-30.6	4.4	8.1	3.9	0	19.222	12.5858	1.60183	17.3913	41.6476	50.1032	4.1795	71.4286
W744-13	Walsh	2013	2013-06-02	153	.	.	Survived	1	155	169.9	-30.6	4.4	8.1	3.9	25.6293	2.28833	0	30.6636	36.3844	0	29.4724	3.3077	87.5
W747-13	Walsh	2013	2013-06-08	159	.	.	Survived	1	155	169.9	-30.6	4.4	8.1	3.9	51.4874	4.57666	5.03432	1.14416	0.915332	36.1556	26.5252	2.359	100
W749-13	Walsh	2013	2013-06-02	153	.	.	Survived	1	155	169.9	-30.6	4.4	8.1	3.9	22.8833	0	0	24.2563	46.4531	0	32.4197	2.9231	80
W750-13	Walsh	2013	2013-05-29	149	2013-12-11	345	Collar Broke Off	1	155	169.9	-30.6	4.4	8.1	3.9	0	1.14416	0	81.4645	14.6453	0	23.578	2.6154	71.4286
W752-13	Walsh	2013	2013-06-10	161	.	.	Survived	1	155	169.9	-30.6	4.4	8.1	3.9	2.28833	0	0	53.3181	44.3936	0	14.7362	1.7692	100
WT11	Wing-Tuttle	2011	2011-06-16	167	2011-09-01	244	One Month Survived	1	148	217.4	-27.2	5	6.97	4.4	0	0	87.643	0	2.0595	0	14.7362	2.3205	100
WT12	Wing-Tuttle	2011	2011-06-18	169	2011-09-01	244	One Month Survived	1	148	217.4	-27.2	5	6.97	4.4	0	0	84.2105	0	4.34783	0	14.7362	2.1538	50
WT2	Wing-Tuttle	2011	2011-05-31	151	2011-09-01	244	Survived	1	148	217.4	-27.2	5	6.97	4.4	0	0	56.2929	0	9.15332	21.5103	32.4197	3.0513	76.4706
WT3	Wing-Tuttle	2011	2011-06-02	153	2011-09-01	244	Survived	1	148	217.4	-27.2	5	6.97	4.4	0	0	49.1991	32.0366	0	13.5011	41.2614	2.8718	71.875
WT4	Wing-Tuttle	2011	2011-06-02	153	2011-09-01	244	Survived	1	148	217.4	-27.2	5	6.97	4.4	0	0	86.7277	6.86499	0	1.60183	14.7362	1.8718	100
WT6	Wing-Tuttle	2011	2011-06-05	156	2011-09-01	244	Survived	1	148	217.4	-27.2	5	6.97	4.4	0	0	49.4279	41.1899	4.11899	0	20.6307	2.5769	100
WT7	Wing-Tuttle	2011	2011-06-08	159	2011-09-01	244	Survived	1	148	217.4	-27.2	5	6.97	4.4	0	0	86.27	8.00915	0	0.915332	8.8417	1.8333	0
WT8	Wing-Tuttle	2011	2011-06-11	162	2011-09-01	244	One Month Survived	1	148	217.4	-27.2	5	6.97	4.4	1.373	0	83.7529	0	9.61098	0	26.5252	2.3846	63.6364
WT9	Wing-Tuttle	2011	2011-06-13	164	2011-09-01	244	One Month Survived	1	148	217.4	-27.2	5	6.97	4.4	0	0	53.0892	31.5789	0	0	17.6835	2.1923	100
B1	Brookings	2002	2002-05-27	147	2002-06-15	166	Collar Fell Off	.	89	117.3	-23.3	8.3	5.85	7.8	29.0618	0	7.78032	32.7231	11.4416	11.4416	32.4197	3.5256	100
B15	Brookings	2003	2003-06-02	153	2003-06-22	173	Collar Fell Off	.	101	139.8	-28.9	7.8	8.47	2.8	0	1.373	25.6293	67.5057	0.228833	0	26.5252	2.9231	100
L35	Lincoln-Pipestone	2003	2003-05-18	138	2003-05-25	145	Lost Signal	.	103	36.7	-30	6.1	8.39	4.4	0	0	30.8924	68.8787	0	0	5.8945	2.1282	0
L38	Lincoln-Pipestone	2003	2003-05-23	143	2003-06-05	156	Collar Fell Off	.	103	36.7	-30	6.1	8.39	4.4	0	0	6.63616	88.3295	0	0	14.7362	1.5641	100
PS2	Lincoln-Pipestone	2001	2001-06-07	158	2001-06-12	163	Collar Fell Off	.	127	104.8	-28.9	2.2	9.31	5.6	0	1.373	26.087	57.4371	0	11.8993	32.4197	3.2564	100
RW31	Redwood	2004	2004-05-31	152	2004-06-15	167	Collar Fell Off	.	110	130.6	-28.9	3.3	8.85	6.7	0	19.4508	0	75.286	0	0	14.7362	2.6026	100
