# Supplementary material for: Weather and landscape factors affect white-tailed deer neonate survival at ecologically important life stages in the Northern Great Plains
Source: PLoS One. 2018 Apr 5;13(4):e0195247. doi: 10.1371/journal.pone.0195247 (PMC5886454; doi:10.1371/journal.pone.0195247)
Supplement: S2 File — (XLSX) [file pone.0195247.s002.xlsx]

## Sheet: three_mo_survival
id	site	year	capture date	capture julian date	mortality date	mortality julian date	mortality cause	survival	winter severity index	snow depth	winter temperature	previous year june temp	june precipitation	june temperature	percent open water	percent forest	percent grassland herbaceous	percent cultivated crop	percent wetland	percent pastureland	patch density	shape complexity index (LSI)	connectivity
G13	Grant	2014	2014-06-14	165	2014-07-14	195	Collar Broke Off	0	107	140.1	-36.1	2.2	11.82	3.3	0	0.511182	31.885	44.6006	0.511182	18.2109	12.4515	4.2949	71.875
P14	Perkins	2014	2014-06-05	156	2014-07-08	189	Disease-EHD/BVDV	0	127	66.1	-35.6	-0.6	15.6	1.7	0.57508	0.511182	66.7093	0	0.766773	28.115	12.4515	4.2756	69.2308
W157-12	Walsh	2012	2012-06-01	153	2012-07-05	187	Coyote Predation	0	100	74.5	-28.9	3.9	6.52	4.4	0	0.447284	2.23642	75.2716	2.04473	15.1438	16.1137	3.7179	72.7273
G24	Grant	2015	2015-06-03	154	2015-07-08	189	Unknown	0	91	76.3	-28.9	3.3	11	7.2	0	0	40.3834	46.262	0.766773	8.6262	11.719	4.609	82.8571
P50	Perkins	2015	2015-06-02	153	2015-07-17	198	Unknown	0	105	20.9	-31.1	1.7	11.49	6.7	0.702875	0	46.6454	36.8051	0	12.6518	15.3812	5.8333	73.4694
W144-12	Walsh	2012	2012-06-17	169	2012-08-01	214	Coyote Predation	0	100	74.5	-28.9	3.9	6.52	4.4	0	5.8147	0	83.3866	9.71246	0	14.6488	3.6026	89.2308
P1	Perkins	2014	2014-05-23	143	2014-07-11	192	Unknown	0	127	66.1	-35.6	-0.6	15.6	1.7	0.638978	0	97.7636	0	0	0	2.2311	1.5256	0
RW14	Redwood	2003	2003-05-29	149	2003-07-18	199	mortality	0	97	56.6	-26.7	8.9	13.56	3.3	12.9712	5.87859	3.76997	5.623	58.4026	10.7987	16.1137	4.7821	80.8511
G32	Grant	2015	2015-06-14	165	2015-08-04	216	Predation	0	91	76.3	-28.9	3.3	11	7.2	0.766773	1.72524	73.738	17.6997	2.7476	0	16.8461	4.5385	60
RW10	Redwood	2003	2003-05-27	147	2003-07-17	198	mortality	0	97	56.6	-26.7	8.9	13.56	3.3	0	0.383387	0.958466	70.9265	24.345	19.6805	8.1103	3.0064	75
RW37	Redwood	2004	2004-06-08	160	2004-07-30	212	mortality	0	110	130.6	-28.9	3.3	8.85	6.7	0.766773	2.8115	5.30351	72.0128	7.92332	0	16.1137	4.1282	70.2703
P28	Perkins	2014	2014-06-12	163	2014-08-05	217	Unknown	0	127	66.1	-35.6	-0.6	15.6	1.7	0	0	56.869	30.3514	0.447284	7.79553	13.1839	3.9872	76.7442
G11	Grant	2014	2014-06-13	164	2014-08-07	219	Unkown	0	107	140.1	-36.1	2.2	11.82	3.3	0	0.319489	54.7604	5.36741	1.66134	29.8403	13.1839	4.2756	87.8049
P26	Perkins	2014	2014-06-11	162	2014-08-05	217	EHD/BVDV	0	127	66.1	-35.6	-0.6	15.6	1.7	0.447284	0.894569	62.1086	0	0.958466	32.2045	13.1839	4.391	72.4138
PS1	Lincoln-Pipestone	2001	2001-06-01	152	2001-07-29	210	mortality	0	127	104.8	-28.9	2.2	9.31	5.6	0	0.702875	19.4888	69.0096	0	0	8.7893	3.1346	79.1667
L30	Lincoln-Pipestone	2002	2002-06-06	157	2002-08-04	216	mortality	0	98	105.7	-25	5.6	6.19	6.1	0	0.383387	9.64856	81.5974	2.10863	0	7.3244	3.0641	75
W200-12	Walsh	2012	2012-06-12	164	2012-08-13	226	Coyote Predation	0	100	74.5	-28.9	3.9	6.52	4.4	0	30.2875	0.57508	45.2396	12.7157	9.00958	20.5083	4.6154	68.1818
W148-12	Walsh	2012	2012-06-05	157	2012-08-07	220	Unknown	0	100	74.5	-28.9	3.9	6.52	4.4	0.319489	1.21406	2.55591	0.958466	15.2716	73.3546	21.9732	5.1859	85.8696
PS4	Lincoln-Pipestone	2001	2001-06-09	160	2001-08-17	229	Collar Fell Off	1	127	104.8	-28.9	2.2	9.31	5.6	0	0	39.0415	40	1.02236	13.2907	15.3812	4.4551	71.4286
E44	Edmunds	2008	2008-05-28	149	2008-08-08	221	mortality	0	122	110.8	-31.1	5	12.64	5.6	0	0	0	6.07029	0	6.83706	2.9298	2.3846	0
WT12	Wing-Tuttle	2011	2011-06-18	169	2011-09-01	244	.	0	148	217.4	-27.2	5	6.97	4.4	1.46965	0	84.1534	0	7.98722	0	9.5217	2.9103	86.3636
W133-13	Walsh	2013	2013-06-13	164	2013-08-29	241	Starvation	0	155	169.9	-30.6	4.4	8.1	3.9	24.9201	0.894569	0	56.7412	15.2716	0	16.1137	4.2692	70.5882
WT11	Wing-Tuttle	2011	2011-06-16	167	2011-09-01	244	.	0	148	217.4	-27.2	5	6.97	4.4	0	0	81.0224	0.319489	5.43131	7.53994	10.2542	3.7692	80.9524
WT9	Wing-Tuttle	2011	2011-06-13	164	2011-09-01	244	.	0	148	217.4	-27.2	5	6.97	4.4	0	0	48.1789	43.3227	0	0	8.0568	3.1154	85.7143
WT8	Wing-Tuttle	2011	2011-06-11	162	2011-09-01	244	.	0	148	217.4	-27.2	5	6.97	4.4	15.655	0	59.2332	5.55911	10.8626	4.66454	13.9164	4.2692	80.7692
WT7	Wing-Tuttle	2011	2011-06-08	159	2011-09-01	244	.	0	148	217.4	-27.2	5	6.97	4.4	0	0	66.0064	23.8339	0	5.87859	6.592	3.7115	85.7143
WT6	Wing-Tuttle	2011	2011-06-05	156	2011-09-01	244	.	0	148	217.4	-27.2	5	6.97	4.4	6.77316	0	46.1342	38.722	4.02556	0.57508	13.1839	3.3462	86.4865
B10	Brookings	2003	2003-05-23	143	2004-12-31	366	End of field season	1	101	139.8	-28.9	7.8	8.47	2.8	0	0	15.7188	65.0479	0	5.94249	10.9866	3.3846	81.8182
B11	Brookings	2003	2003-05-29	149	2003-09-19	262	mortality	1	101	139.8	-28.9	7.8	8.47	2.8	0	0	71.0543	14.1214	4.60064	13.0351	12.4515	3.4551	68
B12	Brookings	2003	2003-05-29	149	2004-07-22	204	Lost Signal	1	101	139.8	-28.9	7.8	8.47	2.8	29.5208	1.27796	46.1342	16.6773	1.91693	0	12.4515	3.5641	94.4444
B13	Brookings	2003	2003-05-30	150	2004-07-14	196	Lost Signal	1	101	139.8	-28.9	7.8	8.47	2.8	19.6166	1.27796	60.5112	13.8658	1.66134	4.40895	8.0568	3.2115	71.4286
B14	Brookings	2003	2003-05-30	150	2004-01-13	13	Collar Fell Off	1	101	139.8	-28.9	7.8	8.47	2.8	3.83387	5.49521	72.524	4.60064	0.383387	0	13.1839	4.5897	94.7368
B16	Brookings	2003	2003-06-03	154	2004-12-31	366	End of field season	1	101	139.8	-28.9	7.8	8.47	2.8	2.42812	0.255591	23.3227	60.1917	7.66773	2.61981	21.9732	5.9744	73.5099
B17	Brookings	2003	2003-06-03	154	2004-07-14	196	Collar Fell Off	1	101	139.8	-28.9	7.8	8.47	2.8	12.9712	0.511182	7.73163	43.8978	27.0927	16.6773	21.2408	4.891	64.3678
B18	Brookings	2003	2003-06-04	155	2003-11-24	328	Lost Signal	1	101	139.8	-28.9	7.8	8.47	2.8	0	1.34185	23.77	61.6613	2.23642	11.5016	20.5083	4.1346	74.4898
B19	Brookings	2003	2003-06-04	155	2004-05-28	149	Collar Fell Off	1	101	139.8	-28.9	7.8	8.47	2.8	0	0	85.7508	0.0638978	0.255591	3.38658	8.0568	3.1026	92.3077
B2	Brookings	2002	2002-05-30	150	2002-11-20	324	Lost Signal	1	89	117.3	-23.3	8.3	5.85	7.8	0	1.34185	30.4153	44.8562	11.6933	0	17.5786	6.0385	80.597
B20	Brookings	2003	2003-06-05	156	2003-12-03	337	Collar Fell Off	1	101	139.8	-28.9	7.8	8.47	2.8	11.1182	0.830671	60.5751	22.6837	1.85304	0	8.0568	3.0705	100
B21	Brookings	2003	2003-06-11	162	2003-10-13	286	Collar Fell Off	1	101	139.8	-28.9	7.8	8.47	2.8	0	0	69.5847	9.13738	8.37061	7.47604	13.9164	4.4808	80
B22	Brookings	2003	2003-06-15	166	2004-08-16	229	Lost Signal	1	101	139.8	-28.9	7.8	8.47	2.8	14.1214	0.511182	8.88179	36.2939	30.6709	2.8115	18.311	5.1859	81.25
B3	Brookings	2002	2002-06-02	153	2003-09-12	255	Collar Fell Off	1	89	117.3	-23.3	8.3	5.85	7.8	12.7796	0.766773	15.1438	22.7476	30.3514	0	26.3678	6.5128	63.5514
B4	Brookings	2002	2002-06-04	155	2003-07-02	183	Collar Fell Off	1	89	117.3	-23.3	8.3	5.85	7.8	61.7252	0.511182	25.2396	9.00958	0.702875	5.11182	12.4515	3.4167	65.2174
B5	Brookings	2002	2002-06-06	157	2002-12-18	352	Collar Fell Off	1	89	117.3	-23.3	8.3	5.85	7.8	13.0351	0.511182	7.02875	44.7923	27.4121	6.13419	18.311	4.8718	78.6885
B6	Brookings	2002	2002-06-09	160	2002-11-22	326	Collar Fell Off	1	89	117.3	-23.3	8.3	5.85	7.8	21.4058	0	3.45048	67.7955	0	9.52077	8.0568	3.2372	90
B8	Brookings	2003	2003-05-22	142	2004-12-31	366	End of field season	1	101	139.8	-28.9	7.8	8.47	2.8	11.3099	2.61981	13.2907	47.4121	18.9776	9.64856	21.9732	4.9487	75.2809
B9	Brookings	2003	2003-05-23	143	2004-06-03	155	Collar Fell Off	1	101	139.8	-28.9	7.8	8.47	2.8	0	0	61.4058	9.52077	8.05112	6.70927	19.0434	5.2244	63.7931
D1	Dunn	2014	2014-05-27	147	.	.	.	1	121	87.3	-31.7	2.8	9.19	1.7	0	0	40.1917	13.5463	0	41.0224	19.7759	5.6538	66.4122
D11	Dunn	2014	2014-06-09	160	.	.	.	1	121	87.3	-31.7	2.8	9.19	1.7	0	0	15.8466	74.2492	0	6.77316	13.9164	4.0128	65.7534
D12	Dunn	2014	2014-06-09	160	.	.	.	1	121	87.3	-31.7	2.8	9.19	1.7	0	0	15.8466	74.2492	0	6.77316	13.9164	4.0128	65.7534
D13	Dunn	2014	2014-06-09	160	.	.	.	1	121	87.3	-31.7	2.8	9.19	1.7	0	0	58.0192	28.9457	0	6.90096	8.0568	3.6923	88.8889
D14	Dunn	2014	2014-06-09	160	.	.	.	1	121	87.3	-31.7	2.8	9.19	1.7	0	2.9393	21.6613	56.5495	1.15016	12.0128	18.311	5.0321	70
D15	Dunn	2014	2014-06-10	161	.	.	.	1	121	87.3	-31.7	2.8	9.19	1.7	0	2.68371	68.8818	11.6294	2.49201	0	15.3812	4.2564	82.0513
D16	Dunn	2014	2014-06-11	162	.	.	.	1	121	87.3	-31.7	2.8	9.19	1.7	0	0	13.1629	75.4633	0	6.26198	8.0568	3.6603	76.9231
D17	Dunn	2014	2014-06-11	162	.	.	.	1	121	87.3	-31.7	2.8	9.19	1.7	0	0	19.361	69.8403	0	5.7508	11.719	3.6346	50
D18	Dunn	2014	2014-06-11	162	2014-11-18	322	Unknown	1	121	87.3	-31.7	2.8	9.19	1.7	26.1981	0	38.722	23.0671	5.87859	4.98403	15.3812	3.7564	64.8649
D19	Dunn	2014	2014-06-11	162	.	.	.	1	121	87.3	-31.7	2.8	9.19	1.7	25.5591	0	39.2971	21.9169	7.28435	4.79233	15.3812	3.7949	75
D2	Dunn	2014	2014-05-27	147	.	.	.	1	121	87.3	-31.7	2.8	9.19	1.7	0	0	38.9776	13.4185	0	42.1725	20.5083	5.7436	67.4074
D21	Dunn	2014	2014-06-11	162	.	.	.	1	121	87.3	-31.7	2.8	9.19	1.7	0	2.55591	74.0575	18.147	0.511182	0	10.9866	3.5	72.7273
D22	Dunn	2014	2014-06-11	162	.	.	.	1	121	87.3	-31.7	2.8	9.19	1.7	0	2.55591	74.0575	18.147	0.511182	0	10.9866	3.5	72.7273
D23	Dunn	2014	2014-06-12	163	.	.	.	1	121	87.3	-31.7	2.8	9.19	1.7	0	5.6869	80.5751	2.17252	1.85304	0	13.1839	4.4295	91.4286
D24	Dunn	2014	2014-06-13	164	.	.	.	1	121	87.3	-31.7	2.8	9.19	1.7	0	0	69.2652	4.15335	0	20.4473	8.7893	3.6026	100
D28	Dunn	2014	2014-06-19	170	.	.	.	1	121	87.3	-31.7	2.8	9.19	1.7	0	3.13099	41.5335	25.7508	1.02236	24.345	13.9164	4.7436	96.4286
D29	Dunn	2014	2014-06-19	170	.	.	.	1	121	87.3	-31.7	2.8	9.19	1.7	0	3.13099	41.5335	25.7508	1.02236	24.345	13.9164	4.7436	96.4286
D3	Dunn	2014	2014-05-30	150	.	.	.	1	121	87.3	-31.7	2.8	9.19	1.7	0	5.04792	52.3962	34.1214	0	8.11502	9.5217	3.641	76.4706
D30	Dunn	2015	2015-06-01	152	.	.	.	1	90	56.9	-28.9	1.7	13.8	6.7	0	0	40.9585	38.3387	0	17.6358	7.3244	2.9295	100
D32	Dunn	2015	2015-06-07	158	2015-09-22	265	Predation	1	90	56.9	-28.9	1.7	13.8	6.7	0	2.42812	59.7444	31.4377	0.702875	0	16.1137	4.2885	54.902
D33	Dunn	2015	2015-06-08	159	.	.	.	1	90	56.9	-28.9	1.7	13.8	6.7	0	0	40.8946	18.5304	0	34.4409	20.5083	5.6923	65.0307
D34	Dunn	2015	2015-06-08	159	.	.	.	1	90	56.9	-28.9	1.7	13.8	6.7	25.6869	0	34.8243	30.9265	3.13099	5.30351	10.9866	3.4936	94.1176
D35	Dunn	2015	2015-06-08	159	.	.	.	1	90	56.9	-28.9	1.7	13.8	6.7	25.6869	0	34.8243	30.9265	3.13099	5.30351	10.9866	3.4936	94.1176
D36	Dunn	2015	2015-06-09	160	.	.	.	1	90	56.9	-28.9	1.7	13.8	6.7	0	0.383387	83.9617	10.7987	3.76997	0	6.592	3.4038	80
D37	Dunn	2015	2015-06-09	160	.	.	.	1	90	56.9	-28.9	1.7	13.8	6.7	0	0	39.1693	29.3291	0	24.9201	19.0434	5.7115	89.2473
D38	Dunn	2015	2015-06-09	160	.	.	.	1	90	56.9	-28.9	1.7	13.8	6.7	0	0	39.8083	49.2652	0	5.6869	10.9866	3.1474	78.9474
D39	Dunn	2015	2015-06-10	161	2015-11-07	311	Harvest	1	90	56.9	-28.9	1.7	13.8	6.7	0	0	38.6581	25.2396	0	29.4569	21.9732	5.8397	80
D4	Dunn	2014	2014-05-30	150	.	.	.	1	121	87.3	-31.7	2.8	9.19	1.7	0	5.04792	52.3962	34.1214	0	8.11502	9.5217	3.641	76.4706
D40	Dunn	2015	2015-06-10	161	.	.	.	1	90	56.9	-28.9	1.7	13.8	6.7	0	0	9.71246	71.6294	0	15.4633	14.6488	3.9551	60.7477
D41	Dunn	2015	2015-06-10	161	.	.	.	1	90	56.9	-28.9	1.7	13.8	6.7	0	0	9.71246	71.6294	0	15.4633	14.6488	3.9551	60.7477
D42	Dunn	2015	2015-06-12	163	.	.	.	1	90	56.9	-28.9	1.7	13.8	6.7	0	0	90.7348	0	0.894569	6.38978	5.8595	2.4744	85.7143
D43	Dunn	2015	2015-06-13	164	.	.	.	1	90	56.9	-28.9	1.7	13.8	6.7	0	0	16.5495	76.4217	0	5.11182	13.1839	3.5321	61.7647
D44	Dunn	2015	2015-06-14	165	.	.	.	1	90	56.9	-28.9	1.7	13.8	6.7	0	0	17.1885	70.2236	0	8.4984	16.8461	4.2051	60.5263
D45	Dunn	2015	2015-06-15	166	.	.	.	1	90	56.9	-28.9	1.7	13.8	6.7	0	0	28.8179	44.6006	0	20.639	10.9866	4.2244	68.5714
D47	Dunn	2015	2015-06-20	171	.	.	.	1	90	56.9	-28.9	1.7	13.8	6.7	0	0.638978	12.9712	53.4185	0	27.2843	11.719	4.3654	77.7778
D48	Dunn	2015	2015-06-21	172	.	.	.	1	90	56.9	-28.9	1.7	13.8	6.7	0	0	27.9233	46.3898	0	19.7444	9.5217	4.2051	72
D5	Dunn	2014	2014-05-31	151	.	.	.	1	121	87.3	-31.7	2.8	9.19	1.7	0	16.9329	29.393	40.3195	2.8115	0	26.3678	5.859	77.707
D6	Dunn	2014	2014-06-02	153	.	.	.	1	121	87.3	-31.7	2.8	9.19	1.7	0	5.6869	91.7572	0	0.511182	0	10.2542	2.5	84.6154
D8	Dunn	2014	2014-06-05	156	.	.	.	1	121	87.3	-31.7	2.8	9.19	1.7	0	3.45048	36.9329	22.2364	0.766773	31.1821	16.9018	4.5705	74.0741
D9	Dunn	2014	2014-06-07	158	.	.	.	1	121	87.3	-31.7	2.8	9.19	1.7	0	3.19489	32.2045	23.77	0	37.4441	13.2275	4.5577	83.871
E12	Edmunds	2007	2007-05-31	151	2007-08-31	243	Collar Fell Off	1	118	134.2	-30.6	7.8	12.8	5	1.34185	0	32.1406	15.4633	1.34185	76.9329	22.0022	5.5321	75.3521
E13	Edmunds	2007	2007-05-31	151	2008-02-03	34	Collar Fell Off	1	118	134.2	-30.6	7.8	12.8	5	2.10863	0	9.20128	0.383387	0.766773	58.722	14.6488	3.3718	60
E14	Edmunds	2007	2007-06-04	155	2007-11-28	332	Collar Fell Off	1	118	134.2	-30.6	7.8	12.8	5	15.3355	0	31.4377	22.2364	0	15.016	17.5786	4.2244	67.6471
E16	Edmunds	2007	2007-06-05	156	2007-11-28	332	Collar Fell Off	1	118	134.2	-30.6	7.8	12.8	5	0	0	1.02236	25.3035	1.02236	70.8626	7.4471	3.0321	57.1429
E18	Edmunds	2007	2007-05-20	140	2007-09-11	254	Collar Fell Off	1	118	134.2	-30.6	7.8	12.8	5	2.42812	0	17.6358	0.766773	1.27796	55.2077	11.719	3.6154	75
E2	Edmunds	2007	2007-05-20	140	2007-10-20	293	Collar Fell Off	1	118	134.2	-30.6	7.8	12.8	5	7.09265	0	68.5623	11.246	0.958466	44.9201	16.1137	4.2436	74.4681
E21	Edmunds	2007	2007-06-05	156	2007-10-01	274	Collar Fell Off	1	118	134.2	-30.6	7.8	12.8	5	2.30032	0	16.4217	0.894569	1.21406	26.7093	11.719	3.5897	75
E22	Edmunds	2007	2007-06-05	156	2007-10-01	274	Collar Fell Off	1	118	134.2	-30.6	7.8	12.8	5	17.2524	0	7.15655	28.0511	0	87.3482	15.3812	3.2628	53.012
E23	Edmunds	2008	2008-05-28	149	2009-02-12	43	Collar Fell Off	1	122	110.8	-31.1	5	12.64	5.6	1.40575	0	0	30.5431	0	68.2428	8.9008	4.2308	73.6842
E24	Edmunds	2008	2008-05-28	149	2009-01-22	22	Lost Signal	1	122	110.8	-31.1	5	12.64	5.6	3.70607	0	0.447284	25.4952	1.02236	73.0351	10.426	3.0641	94.7368
E25	Edmunds	2008	2008-05-16	137	2008-09-21	265	mortality	1	122	110.8	-31.1	5	12.64	5.6	1.78914	0	77.3163	1.66134	0.702875	72.9712	13.1839	4.7821	73.5294
E26	Edmunds	2008	2008-05-28	149	2008-09-23	267	Collar Fell Off	1	122	110.8	-31.1	5	12.64	5.6	5.7508	0	70.5431	10.7348	0.958466	38.6581	11.719	4.0192	73.0769
E27	Edmunds	2008	2008-05-30	151	2009-01-03	3	mortality	1	122	110.8	-31.1	5	12.64	5.6	15.7188	0	0.958466	27.6677	1.27796	31.885	12.4597	3.5256	85.7143
E28	Edmunds	2008	2008-05-16	137	2008-12-18	353	Lost Signal	1	122	110.8	-31.1	5	12.64	5.6	1.78914	0	77.3163	1.66134	0.702875	74.2492	13.1839	4.7821	73.5294
E29	Edmunds	2008	2008-06-03	155	2009-02-18	49	Collar Fell Off	1	122	110.8	-31.1	5	12.64	5.6	12.3323	0	46.4537	16.9968	0.191693	45.6869	13.9164	4.6603	83.871
E30	Edmunds	2008	2008-05-29	150	2008-09-15	259	Collar Fell Off	1	122	110.8	-31.1	5	12.64	5.6	0.511182	1.27796	0.447284	22.9393	0	64.9201	10.2542	3.3974	80
E31	Edmunds	2008	2008-05-28	149	2009-01-06	6	Collar Fell Off	1	122	110.8	-31.1	5	12.64	5.6	2.61981	0.383387	1.08626	10.7987	0.958466	7.73163	10.2542	3.1987	55.5556
E34	Edmunds	2008	2008-06-01	153	2009-01-19	19	Lost Signal	1	122	110.8	-31.1	5	12.64	5.6	13.9297	0	38.3387	24.8562	0.383387	7.73163	13.9164	4.7564	86.2069
E35	Edmunds	2008	2008-05-22	143	2008-10-08	282	Collar Fell Off	1	122	110.8	-31.1	5	12.64	5.6	0	2.36422	0.447284	35.2077	0	21.278	8.0568	3.1795	66.6667
E36	Edmunds	2008	2008-05-28	149	2008-12-22	357	Lost Signal	1	122	110.8	-31.1	5	12.64	5.6	7.41214	0	69.0735	8.75399	0.958466	69.393	11.719	4.7308	59.0909
E37	Edmunds	2008	2008-05-28	149	2009-02-19	50	Collar Fell Off	1	122	110.8	-31.1	5	12.64	5.6	0	0	24.0895	4.08946	1.78914	80.7668	18.311	5.0064	63.5838
E38	Edmunds	2008	2008-05-28	149	2008-10-08	282	Collar Fell Off	1	122	110.8	-31.1	5	12.64	5.6	9.84026	0	22.1725	16.6134	0.127796	48.4345	16.8461	4.0641	75
E39	Edmunds	2008	2008-05-29	150	2008-09-23	267	Collar Fell Off	1	122	110.8	-31.1	5	12.64	5.6	5.7508	0	72.5879	8.05112	0.958466	74.377	13.1839	4.4231	54.2857
E4	Edmunds	2007	2007-05-20	140	2007-09-19	262	Collar Fell Off	1	118	134.2	-30.6	7.8	12.8	5	0.319489	0	0.383387	18.0831	0	19.4888	5.8595	2.4423	100
E40	Edmunds	2008	2008-05-22	143	2008-10-14	288	Collar Fell Off	1	122	110.8	-31.1	5	12.64	5.6	0	1.53355	0.447284	33.9297	0	54.5048	7.3244	3.1859	80
E41	Edmunds	2008	2008-05-25	146	2009-03-01	60	Stopped Monitoring	1	122	110.8	-31.1	5	12.64	5.6	0	1.85304	0.447284	33.9936	0	8.05112	8.7893	3.1987	61.5385
E42	Edmunds	2008	2008-06-01	153	2009-01-15	15	Lost Signal	1	122	110.8	-31.1	5	12.64	5.6	0	0	1.78914	14.377	0.383387	68.754	9.5595	3.0769	64.7059
E45	Edmunds	2008	2008-05-30	151	2008-12-16	351	Collar Fell Off	1	122	110.8	-31.1	5	12.64	5.6	15.7188	0	0.958466	27.6677	1.27796	56.8051	12.4597	3.5256	85.7143
E46	Edmunds	2008	2008-06-01	153	2008-12-08	343	Collar Fell Off	1	122	110.8	-31.1	5	12.64	5.6	5.8147	0	19.1693	17.7636	0	56.3578	13.9164	4.0962	66.6667
E48	Edmunds	2008	2008-05-30	151	2008-12-15	350	Collar Fell Off	1	122	110.8	-31.1	5	12.64	5.6	1.02236	0.702875	0.766773	35.4633	0.319489	41.0863	12.4515	3.8974	82.6087
E49	Edmunds	2008	2008-05-29	150	2008-10-16	290	Collar Fell Off	1	122	110.8	-31.1	5	12.64	5.6	5.7508	0	72.5879	8.05112	0.958466	88.5623	13.1839	4.4231	54.2857
E5	Edmunds	2007	2007-06-05	156	2007-11-02	306	mortality	1	118	134.2	-30.6	7.8	12.8	5	0.447284	0.383387	0.511182	33.2268	0	50.5431	8.9067	4.2179	80
E6	Edmunds	2007	2007-05-29	149	2007-09-11	254	Collar Fell Off	1	118	134.2	-30.6	7.8	12.8	5	12.6518	0	65.3035	2.8115	0	51.885	12.4515	3.5513	88.8889
E8	Edmunds	2007	2007-06-04	155	2008-01-17	17	Lost Signal	1	118	134.2	-30.6	7.8	12.8	5	0	0.319489	1.98083	14.1853	5.6869	56.4217	14.6488	4.1667	71.4286
E9	Edmunds	2007	2007-06-05	156	2007-11-02	306	Lost Signal	1	118	134.2	-30.6	7.8	12.8	5	5.623	0	72.3962	8.37061	0.958466	6.83706	13.1839	4.3654	54.2857
G10	Grant	2014	2014-06-12	163	.	.	.	1	107	140.1	-36.1	2.2	11.82	3.3	0	0.766773	20.3195	29.3291	9.52077	35.2077	17.5786	6.4615	77.0833
G17	Grant	2014	2014-06-16	167	2014-11-10	314	Harvest	1	107	140.1	-36.1	2.2	11.82	3.3	0	0	73.4185	23.7061	0	0	3.6622	2.2628	100
G18	Grant	2014	2014-06-17	168	2015-01-07	7	Collar Broke Off	1	107	140.1	-36.1	2.2	11.82	3.3	0	2.10863	41.7891	21.1502	6.70927	21.3419	21.2408	6.4295	84.6154
G22	Grant	2015	2015-06-01	152	2015-12-14	348	.	1	91	76.3	-28.9	3.3	11	7.2	0	0	72.0767	25.5591	0	2.36422	2.9298	2.0385	100
G29	Grant	2015	2015-06-09	160	2015-12-14	348	.	1	91	76.3	-28.9	3.3	11	7.2	0	0	73.6741	22.1725	0.830671	3.00319	9.5217	2.9167	85.7143
G30	Grant	2015	2015-06-10	161	2015-12-14	348	.	1	91	76.3	-28.9	3.3	11	7.2	0.127796	2.8115	50.1597	34.6965	4.60064	5.11182	21.2408	5.6603	76.9231
G31	Grant	2015	2015-06-10	161	2015-09-17	260	Unknown	1	91	76.3	-28.9	3.3	11	7.2	0	0	35.5272	19.8722	0.255591	38.9137	14.6488	5.0321	69.1489
G33	Grant	2015	2015-06-14	165	2015-10-21	294	Collar Broke Off	1	91	76.3	-28.9	3.3	11	7.2	0.0638978	0	38.5942	56.4217	0	2.9393	12.4515	5.7885	83.0508
G34	Grant	2015	2015-06-14	165	2015-10-01	274	Unknown	1	91	76.3	-28.9	3.3	11	7.2	0	0	21.278	54.3131	0.383387	18.4026	9.5217	3.5962	80
G35	Grant	2015	2015-06-17	168	2015-12-14	348	.	1	91	76.3	-28.9	3.3	11	7.2	0	0	46.901	14.4409	0.638978	35.0799	13.1839	4.6026	77.5
G36	Grant	2015	2015-06-17	168	2015-12-14	348	.	1	91	76.3	-28.9	3.3	11	7.2	0	0.383387	56.6773	40.3834	2.30032	0	6.592	2.7756	83.3333
G37	Grant	2015	2015-06-18	169	2015-12-14	348	.	1	91	76.3	-28.9	3.3	11	7.2	0	0	25.2396	19.5527	0.319489	48.8818	16.1137	4.8526	71.2329
G38	Grant	2015	2015-06-19	170	2015-11-21	325	Harvest	1	91	76.3	-28.9	3.3	11	7.2	0	0	25.7508	57.508	0	10.5431	7.3244	3.3077	75
G39	Grant	2015	2015-06-21	172	2015-11-02	306	Unkown	1	91	76.3	-28.9	3.3	11	7.2	0	0.383387	56.6773	33.9297	3.89776	2.30032	11.719	3.9423	80
G40	Grant	2015	2015-06-23	174	2015-12-10	344	.	1	91	76.3	-28.9	3.3	11	7.2	0.255591	0	81.7891	14.377	0	0	5.1271	2.2051	50
G6	Grant	2014	2014-06-05	156	.	.	.	1	107	140.1	-36.1	2.2	11.82	3.3	1.21406	2.7476	56.3578	29.6486	6.83706	3.19489	16.1137	4.7115	90.1961
G9	Grant	2014	2014-06-12	163	.	.	.	1	107	140.1	-36.1	2.2	11.82	3.3	0	0.766773	20.3195	29.3291	9.52077	35.2077	17.5786	6.4615	77.0833
L10	Lincoln-Pipestone	2001	2001-06-05	156	2002-11-19	323	mortality	1	127	104.8	-28.9	2.2	9.31	5.6	0	0.447284	6.00639	87.7316	2.36422	1.59744	10.9866	2.8526	67.6471
L11	Lincoln-Pipestone	2001	2001-06-06	157	2001-09-16	259	Collar Fell Off	1	127	104.8	-28.9	2.2	9.31	5.6	0.894569	0.319489	7.92332	80.3195	0	1.21406	6.592	3.1218	75
L12	Lincoln-Pipestone	2001	2001-06-07	158	2002-01-03	3	Collar Fell Off	1	127	104.8	-28.9	2.2	9.31	5.6	0	1.27796	1.85304	86.0064	1.40575	18.4026	7.3244	2.6346	100
L13	Lincoln-Pipestone	2001	2001-06-07	158	2002-05-27	147	Lost Signal	1	127	104.8	-28.9	2.2	9.31	5.6	0	1.27796	1.91693	86.1981	1.40575	0	7.3244	2.5769	100
L14	Lincoln-Pipestone	2001	2001-06-07	158	2002-06-30	181	Collar Fell Off	1	127	104.8	-28.9	2.2	9.31	5.6	0	1.27796	1.91693	86.1981	1.40575	4.34505	7.3244	2.5769	100
L15	Lincoln-Pipestone	2001	2001-06-07	158	2001-12-31	365	Collar Fell Off	1	127	104.8	-28.9	2.2	9.31	5.6	0	1.27796	1.85304	86.1981	1.40575	0	7.3244	2.6026	100
L16	Lincoln-Pipestone	2001	2001-06-09	160	2002-02-18	49	Collar Fell Off	1	127	104.8	-28.9	2.2	9.31	5.6	0	1.02236	11.246	80.1917	2.23642	18.6581	10.9866	3.6923	81.8182
L17	Lincoln-Pipestone	2001	2001-06-11	162	2002-06-01	152	Lost Signal	1	127	104.8	-28.9	2.2	9.31	5.6	0.894569	0.766773	7.73163	79.9361	0	0	8.7893	3.0513	90
L18	Lincoln-Pipestone	2002	2002-05-23	143	2002-09-02	245	Study End	1	98	105.7	-25	5.6	6.19	6.1	0	0.447284	6.26198	87.4121	2.36422	7.79553	8.7893	2.8205	68.75
L2	Lincoln-Pipestone	2001	2001-05-25	145	2001-08-26	238	Collar Fell Off	1	127	104.8	-28.9	2.2	9.31	5.6	0	0.447284	34.8243	57.2524	0.447284	0	12.4515	4.1859	79.3103
L20	Lincoln-Pipestone	2002	2002-05-25	145	2002-09-02	245	Study End	1	98	105.7	-25	5.6	6.19	6.1	0	0	20.2556	42.3003	0.958466	0	17.5786	4.5	69.1589
L22	Lincoln-Pipestone	2002	2002-05-29	149	2002-09-02	245	Study End	1	98	105.7	-25	5.6	6.19	6.1	0	0	29.1374	67.0927	0	0	10.9866	3.4936	63.0435
L24	Lincoln-Pipestone	2002	2002-06-01	152	2002-11-16	320	mortality	1	98	105.7	-25	5.6	6.19	6.1	0	0.57508	21.5974	53.6741	0	0	10.9866	4.141	73.5294
L25	Lincoln-Pipestone	2002	2002-06-01	152	2002-09-16	259	mortality	1	98	105.7	-25	5.6	6.19	6.1	4.47284	18.2109	54.8243	16.1022	3.96166	0	14.6488	4.4295	92.3077
L26	Lincoln-Pipestone	2002	2002-06-03	154	2002-09-19	262	mortality	1	98	105.7	-25	5.6	6.19	6.1	0	0.383387	18.5304	66.3259	8.37061	31.3738	13.1839	3.8077	71.4286
L27	Lincoln-Pipestone	2002	2002-06-04	155	2002-11-09	313	mortality	1	98	105.7	-25	5.6	6.19	6.1	20.1278	1.02236	10.2875	34.7604	12.9712	25.0479	19.7759	4.891	75.4717
L3	Lincoln-Pipestone	2001	2001-05-25	145	2002-01-05	5	mortality	1	127	104.8	-28.9	2.2	9.31	5.6	0	0.447284	35.3355	56.9329	0.830671	19.4249	12.4515	3.9423	86.2069
L31	Lincoln-Pipestone	2002	2002-06-07	158	2002-11-30	334	Collar Fell Off	1	98	105.7	-25	5.6	6.19	6.1	0	0	24.5367	43.3227	0	0	16.1137	5.3141	79.1209
L33	Lincoln-Pipestone	2002	2002-06-07	158	2002-10-25	298	mortality	1	98	105.7	-25	5.6	6.19	6.1	0	0.57508	24.345	53.6102	0	30.0319	10.9866	4.0769	70.5882
L34	Lincoln-Pipestone	2002	2002-06-08	159	2002-10-03	276	Collar Fell Off	1	98	105.7	-25	5.6	6.19	6.1	0	0.638978	4.98403	89.0735	0	26.1342	8.0568	2.6346	83.3333
L37	Lincoln-Pipestone	2003	2003-05-23	143	2004-06-10	162	Lost Signal	1	103	36.7	-30	6.1	8.39	4.4	0	0.958466	22.8754	71.1182	0	28.3706	9.5217	2.9423	89.4737
L39	Lincoln-Pipestone	2003	2003-05-24	144	2003-11-11	315	Collar Fell Off	1	103	36.7	-30	6.1	8.39	4.4	0	0	5.87859	90.1597	0	0.127796	4.3946	2.3141	100
L4	Lincoln-Pipestone	2001	2001-05-29	149	2001-11-14	318	Lost Signal	1	127	104.8	-28.9	2.2	9.31	5.6	0	1.72524	24.4728	50.0319	0	0	8.7893	4.3462	92.8571
L41	Lincoln-Pipestone	2003	2003-05-28	148	2004-06-10	162	Lost Signal	1	103	36.7	-30	6.1	8.39	4.4	0	7.53994	9.32907	77.8275	0	0	12.4515	3.2436	65.7895
L42	Lincoln-Pipestone	2003	2003-05-28	148	2003-11-18	322	Collar Fell Off	1	103	36.7	-30	6.1	8.39	4.4	0	0.383387	8.75399	86.7093	0	0	8.7893	2.7564	95.2381
L43	Lincoln-Pipestone	2003	2003-05-28	148	2003-12-04	338	Collar Fell Off	1	103	36.7	-30	6.1	8.39	4.4	0	0.830671	30.4792	57.8275	7.15655	0	8.7893	3.5962	88.8889
L44	Lincoln-Pipestone	2003	2003-05-28	148	2004-06-04	156	Lost Signal	1	103	36.7	-30	6.1	8.39	4.4	0.894569	0.255591	10.7348	75.2077	0	0.0638978	12.4515	3.5064	68
L46	Lincoln-Pipestone	2003	2003-05-29	149	2004-03-23	83	Collar Fell Off	1	103	36.7	-30	6.1	8.39	4.4	0	0	21.2141	37.8275	0.958466	0	19.0434	4.6923	61.2245
L49	Lincoln-Pipestone	2003	2003-05-31	151	2003-12-23	357	mortality	1	103	36.7	-30	6.1	8.39	4.4	9.00958	1.40575	7.47604	71.1821	0.447284	0	8.7893	3.3846	75
L52	Lincoln-Pipestone	2003	2003-05-31	151	2003-11-18	322	Collar Fell Off	1	103	36.7	-30	6.1	8.39	4.4	0	0	30.6709	44.345	0	3.89776	16.1137	4.6346	77.7778
L53	Lincoln-Pipestone	2003	2003-06-07	158	2004-04-08	99	mortality	1	103	36.7	-30	6.1	8.39	4.4	0	0	25.1757	45.3674	0	0	16.8461	5.4551	76.8421
L6	Lincoln-Pipestone	2001	2001-06-01	152	2001-10-16	289	mortality	1	127	104.8	-28.9	2.2	9.31	5.6	0	0.447284	47.0927	46.9649	1.72524	0	9.5217	3.1474	76.4706
L7	Lincoln-Pipestone	2001	2001-06-01	152	2002-05-27	147	Lost Signal	1	127	104.8	-28.9	2.2	9.31	5.6	0	0.447284	28.5623	59.4888	4.53674	20.3834	10.9866	4.3462	68.4211
L8	Lincoln-Pipestone	2001	2001-06-01	152	2001-11-14	318	Collar Fell Off	1	127	104.8	-28.9	2.2	9.31	5.6	0	2.42812	18.5304	65.7508	2.49201	21.5335	9.5217	3.4423	88.2353
L9	Lincoln-Pipestone	2001	2001-06-05	156	2001-09-15	258	mortality	1	127	104.8	-28.9	2.2	9.31	5.6	0	0.894569	9.45687	62.6837	0.255591	24.2173	13.9164	3.9231	68.2927
P10	Perkins	2014	2014-06-03	154	2015-11-28	332	Censored	1	127	66.1	-35.6	-0.6	15.6	1.7	0.57508	0	76.2939	18.2109	0.766773	3.51438	6.592	3.1667	33.3333
P11	Perkins	2014	2014-06-03	154	2015-11-01	305	Poached	1	127	66.1	-35.6	-0.6	15.6	1.7	0	0	9.32907	55.5272	2.23642	29.7125	13.9164	3.9359	78.6885
P12	Perkins	2014	2014-06-05	156	.	.	.	1	127	66.1	-35.6	-0.6	15.6	1.7	4.08946	0.702875	27.1565	44.345	2.10863	19.1054	21.9732	5.7308	60
P13	Perkins	2014	2014-06-05	156	.	.	.	1	127	66.1	-35.6	-0.6	15.6	1.7	4.08946	0.702875	27.1565	44.345	2.10863	19.1054	21.9732	5.7308	60
P15	Perkins	2014	2014-06-06	157	.	.	.	1	127	66.1	-35.6	-0.6	15.6	1.7	0	0	60.5751	37.3163	0	0	3.7311	2.8654	100
P17	Perkins	2014	2014-06-06	157	.	.	.	1	127	66.1	-35.6	-0.6	15.6	1.7	0.319489	0	7.22045	63.3866	0	23.8978	15.3812	4.3782	78.7879
P19	Perkins	2014	2014-06-09	160	.	.	.	1	127	66.1	-35.6	-0.6	15.6	1.7	0.57508	0	86.0703	0	0	12.3962	3.6963	2.4744	100
P2	Perkins	2014	2014-05-25	145	2015-08-08	220	Censored	1	127	66.1	-35.6	-0.6	15.6	1.7	4.02556	0	20.9585	44.6006	0.319489	27.5399	16.1137	4.9038	79.2208
P21	Perkins	2014	2014-06-10	161	.	.	.	1	127	66.1	-35.6	-0.6	15.6	1.7	0.702875	0	13.5463	42.3642	3.83387	35.3355	17.5786	4.75	82.8947
P22	Perkins	2014	2014-06-10	161	.	.	.	1	127	66.1	-35.6	-0.6	15.6	1.7	0.702875	0	13.5463	42.3642	3.83387	35.3355	17.5786	4.75	82.8947
P23	Perkins	2014	2014-06-10	161	2014-11-20	324	Harvest	1	127	66.1	-35.6	-0.6	15.6	1.7	0.319489	0	21.5974	39.0415	0	35.8466	13.1839	4.4808	73.8095
P24	Perkins	2014	2014-06-10	161	2014-12-18	352	Unknown	1	127	66.1	-35.6	-0.6	15.6	1.7	0	0	86.8371	0	0.319489	11.7572	8.0568	2.8077	64.2857
P25	Perkins	2014	2014-06-10	161	.	.	.	1	127	66.1	-35.6	-0.6	15.6	1.7	0	0	28.8179	55.3994	0	13.1629	10.9866	3.9872	80.8511
P27	Perkins	2014	2014-06-12	163	2015-09-30	273	Unknown	1	127	66.1	-35.6	-0.6	15.6	1.7	0	0	15.9744	75.3994	0	5.8147	6.592	2.8526	87.5
P29	Perkins	2014	2014-06-13	164	.	.	.	1	127	66.1	-35.6	-0.6	15.6	1.7	0	0.511182	46.262	9.20128	0.255591	37.8275	10.2542	3.3654	94.7368
P3	Perkins	2014	2014-05-25	145	2015-09-19	262	Censored	1	127	66.1	-35.6	-0.6	15.6	1.7	4.02556	0	20.9585	44.6006	0.319489	27.5399	16.1137	4.9038	79.2208
P32	Perkins	2014	2014-06-14	165	2015-09-30	273	Censored	1	127	66.1	-35.6	-0.6	15.6	1.7	0.127796	0.894569	48.6262	0	1.46965	43.1949	13.1839	4.5256	87.5
P34	Perkins	2014	2014-06-16	167	.	.	.	1	127	66.1	-35.6	-0.6	15.6	1.7	2.68371	0	22.7476	54.0575	7.47604	4.60064	21.9732	5.7628	70.6667
P35	Perkins	2014	2014-06-17	168	.	.	.	1	127	66.1	-35.6	-0.6	15.6	1.7	0	0	65.0479	8.30671	0.702875	21.4058	9.5217	4.2308	94.1176
P36	Perkins	2015	2015-05-27	147	.	.	.	1	105	20.9	-31.1	1.7	11.49	6.7	0	0	64.6006	0.447284	0	30.4153	9.5217	3.6667	100
P37	Perkins	2015	2015-05-28	148	.	.	.	1	105	20.9	-31.1	1.7	11.49	6.7	0	0	33.738	29.9042	1.66134	29.5208	16.1884	4.609	78.0488
P38	Perkins	2015	2015-05-28	148	2015-11-16	320	Censored	1	105	20.9	-31.1	1.7	11.49	6.7	1.02236	0	13.8658	71.9489	2.61981	4.98403	16.1137	4.5385	60
P4	Perkins	2014	2014-05-27	147	2015-02-02	33	Disease-Grain Overload	1	127	66.1	-35.6	-0.6	15.6	1.7	2.36422	0	24.8562	34.5687	0.830671	32.1406	15.3812	4.9423	64.5161
P40	Perkins	2015	2015-06-01	152	.	.	.	1	105	20.9	-31.1	1.7	11.49	6.7	1.27796	0	38.722	30.0319	0.638978	22.1725	19.0434	6.0705	70.8333
P41	Perkins	2015	2015-06-01	152	.	.	.	1	105	20.9	-31.1	1.7	11.49	6.7	0	0	15.8466	62.1725	2.7476	16.9329	11.719	5.0321	87.5
P42	Perkins	2015	2015-06-01	152	.	.	.	1	105	20.9	-31.1	1.7	11.49	6.7	0.447284	0	48.5623	21.9808	0.638978	24.7923	10.9866	4.1987	85
P43	Perkins	2015	2015-06-01	152	.	.	.	1	105	20.9	-31.1	1.7	11.49	6.7	0.702875	0	47.0927	35.3355	0	12.524	11.719	5.9808	82.1429
P44	Perkins	2015	2015-06-01	152	.	.	.	1	105	20.9	-31.1	1.7	11.49	6.7	0	0	53.2907	7.60383	0	34.8882	11.719	4.0449	89.7959
P45	Perkins	2015	2015-06-01	152	.	.	.	1	105	20.9	-31.1	1.7	11.49	6.7	0	0	13.738	57.4441	1.15016	22.7476	12.5092	4.0833	96.2963
P46	Perkins	2015	2015-06-01	152	.	.	.	1	105	20.9	-31.1	1.7	11.49	6.7	0	0	3.57827	82.6837	0	10.0319	12.4515	3.4423	68.6567
P47	Perkins	2015	2015-06-01	152	.	.	.	1	105	20.9	-31.1	1.7	11.49	6.7	0	0	3.57827	82.6837	0	10.0319	12.4515	3.4423	68.6567
P48	Perkins	2015	2015-06-02	153	.	.	.	1	105	20.9	-31.1	1.7	11.49	6.7	0	0	43.6422	33.8658	0.830671	15.655	17.5786	4.6667	79.3478
P49	Perkins	2015	2015-06-02	153	.	.	.	1	105	20.9	-31.1	1.7	11.49	6.7	0	0	43.6422	33.8658	0.830671	15.655	17.5786	4.6667	79.3478
P5	Perkins	2014	2014-05-30	150	.	.	.	1	127	66.1	-35.6	-0.6	15.6	1.7	4.34505	0	59.5527	24.9201	0	5.30351	8.7893	4.1923	71.4286
P51	Perkins	2015	2015-06-02	153	.	.	.	1	105	20.9	-31.1	1.7	11.49	6.7	0.702875	0	42.4281	38.147	0	16.3578	18.311	6.0769	53.7634
P52	Perkins	2015	2015-06-02	153	.	.	.	1	105	20.9	-31.1	1.7	11.49	6.7	1.46965	0	60.3834	24.9201	0	10.607	11.719	4.1987	94.2857
P53	Perkins	2015	2015-06-02	153	.	.	.	1	105	20.9	-31.1	1.7	11.49	6.7	6.19808	0.702875	35.3355	29.0735	3.19489	23.3866	16.1137	5.4551	85.2941
P55	Perkins	2015	2015-06-02	153	.	.	.	1	105	20.9	-31.1	1.7	11.49	6.7	0.127796	0	24.7923	42.8115	0.830671	26.901	13.1839	4.6603	73.5294
P56	Perkins	2015	2015-06-02	153	.	.	.	1	105	20.9	-31.1	1.7	11.49	6.7	0	0	33.8019	39.4888	0.830671	21.9808	12.4515	4.4487	73.6842
P58	Perkins	2015	2015-06-02	153	.	.	.	1	105	20.9	-31.1	1.7	11.49	6.7	3.38658	0.766773	35.3355	39.8722	1.59744	17.3163	16.1137	5.8269	92.5926
P59	Perkins	2015	2015-06-02	153	.	.	.	1	105	20.9	-31.1	1.7	11.49	6.7	3.38658	0.766773	35.3355	39.8722	1.59744	17.3163	16.1137	5.8269	92.5926
P6	Perkins	2014	2014-05-30	150	.	.	.	1	127	66.1	-35.6	-0.6	15.6	1.7	0	0	0.447284	69.1374	0	25.623	8.7893	4.7115	81.25
P60	Perkins	2015	2015-06-02	153	.	.	.	1	105	20.9	-31.1	1.7	11.49	6.7	0.319489	0	17.8914	70.0319	0	7.28435	13.1839	3.4936	67.2131
P61	Perkins	2015	2015-06-03	154	.	.	.	1	105	20.9	-31.1	1.7	11.49	6.7	3.32268	0.830671	40.5112	34.5048	1.59744	17.4441	14.6488	5.8397	97.2973
P62	Perkins	2015	2015-06-03	154	.	.	.	1	105	20.9	-31.1	1.7	11.49	6.7	0.57508	0	14.5048	56.5495	0	21.9808	16.1137	4.5577	77.0492
P64	Perkins	2015	2015-06-08	159	.	.	.	1	105	20.9	-31.1	1.7	11.49	6.7	0.319489	0.511182	35.2077	34.1853	2.8115	20.1917	20.5083	4.9487	77.6471
P65	Perkins	2015	2015-06-08	159	.	.	.	1	105	20.9	-31.1	1.7	11.49	6.7	0.319489	0.511182	35.2077	34.1853	2.8115	20.1917	20.5083	4.9487	77.6471
P66	Perkins	2015	2015-06-08	159	.	.	.	1	105	20.9	-31.1	1.7	11.49	6.7	1.34185	0	39.9361	28.3706	0.766773	22.3003	16.8461	6.0962	78.125
P67	Perkins	2015	2015-06-10	161	.	.	.	1	105	20.9	-31.1	1.7	11.49	6.7	0.958466	0.638978	28.4345	23.7061	5.43131	35.2716	21.9732	5.2436	74.026
P68	Perkins	2015	2015-06-12	163	.	.	.	1	105	20.9	-31.1	1.7	11.49	6.7	0	0	10.0958	53.9297	2.17252	31.0543	15.3812	3.8205	80.8824
P69	Perkins	2015	2015-06-12	163	.	.	.	1	105	20.9	-31.1	1.7	11.49	6.7	0	0	52.4601	32.3323	1.53355	10.9265	12.4515	4.1923	75
P7	Perkins	2014	2014-05-31	151	.	.	.	1	127	66.1	-35.6	-0.6	15.6	1.7	0	1.27796	93.4824	3.19489	1.27796	0	9.5217	2.2179	81.8182
P8	Perkins	2014	2014-06-01	152	.	.	.	1	127	66.1	-35.6	-0.6	15.6	1.7	0	0	43.8978	55.2716	0.447284	0	5.8595	2.8846	100
P9	Perkins	2014	2014-06-01	152	.	.	.	1	127	66.1	-35.6	-0.6	15.6	1.7	0	0.511182	98.2748	0.0638978	1.15016	0	3.6622	1.5705	100
PS3	Lincoln-Pipestone	2001	2001-06-07	158	2002-05-06	126	Lost Signal	1	127	104.8	-28.9	2.2	9.31	5.6	0	0.638978	0.702875	95.8466	0	0	3.6622	1.9872	100
PS5	Lincoln-Pipestone	2002	2002-05-30	150	2002-11-08	312	Lost Signal	1	98	105.7	-25	5.6	6.19	6.1	0	0	59.4249	36.4217	0.319489	0	7.3244	3.6987	92.3077
RW11	Redwood	2003	2003-05-27	147	2004-05-11	132	Collar Fell Off	1	97	56.6	-26.7	8.9	13.56	3.3	0	0.383387	0.958466	70.9265	24.345	27.6038	8.1103	3.0064	75
RW12	Redwood	2003	2003-05-29	149	2004-05-30	151	Lost Signal	1	97	56.6	-26.7	8.9	13.56	3.3	12.9712	5.87859	3.76997	5.623	58.4026	10.7987	16.1137	4.7821	80.8511
RW13	Redwood	2003	2003-05-29	149	2003-11-28	332	mortality	1	97	56.6	-26.7	8.9	13.56	3.3	12.9712	5.87859	3.76997	5.623	58.4026	10.7987	16.1137	4.7821	80.8511
RW15	Redwood	2003	2003-05-29	149	2003-11-18	322	mortality	1	97	56.6	-26.7	8.9	13.56	3.3	0	3.83387	0	75.8466	15.2077	24.2173	8.0568	3.2308	92.8571
RW16	Redwood	2003	2003-05-30	150	2003-09-13	256	Lost Signal	1	97	56.6	-26.7	8.9	13.56	3.3	0	0	0	96.6773	0	13.3546	3.6622	1.7692	100
RW17	Redwood	2003	2003-05-31	151	2004-05-26	147	Lost Signal	1	97	56.6	-26.7	8.9	13.56	3.3	11.1182	10.5431	2.8115	26.3259	26.1342	21.3419	24.3957	6.5513	71.1111
RW18	Redwood	2003	2003-06-01	152	2004-07-05	187	Lost Signal	1	97	56.6	-26.7	8.9	13.56	3.3	11.1821	8.88179	8.6901	19.6166	32.5879	0	23.7512	6.9744	89.0244
RW2	Redwood	2003	2003-05-20	140	2003-11-12	316	Collar Fell Off	1	97	56.6	-26.7	8.9	13.56	3.3	5.8147	0.383387	4.98403	20.5751	44.1534	0	16.8461	5.2564	83.3333
RW21	Redwood	2003	2003-06-03	154	2003-12-13	347	mortality	1	97	56.6	-26.7	8.9	13.56	3.3	10.4153	7.66773	6.96486	37.7636	10.8626	0	22.7056	5.9487	71.9512
RW25	Redwood	2004	2004-05-28	149	2004-09-01	245	End of field season	1	110	130.6	-28.9	3.3	8.85	6.7	8.5623	8.6901	8.94569	32.3962	10.7348	14.5687	26.3678	6.0321	68.9655
RW26	Redwood	2004	2004-05-28	149	2004-09-01	245	End of field season	1	110	130.6	-28.9	3.3	8.85	6.7	14.9521	2.04473	6.77316	8.4345	62.1725	14.377	19.7759	5.4808	65.7534
RW27	Redwood	2004	2004-05-29	150	2004-09-01	245	End of field season	1	110	130.6	-28.9	3.3	8.85	6.7	14.3131	16.23	8.88179	15.7188	13.6102	22.8754	27.8327	6.7179	73.3333
RW28	Redwood	2004	2004-05-30	151	2004-09-01	245	End of field season	1	110	130.6	-28.9	3.3	8.85	6.7	14.0575	15.7188	10.7348	16.6134	11.9489	22.8754	25.6354	6.6987	68.6869
RW29	Redwood	2004	2004-05-30	151	2004-09-01	245	mortality	1	110	130.6	-28.9	3.3	8.85	6.7	2.61981	6.96486	13.9936	15.9744	19.8083	20.4473	24.903	6.3654	72.4138
RW32	Redwood	2004	2004-06-01	153	2004-09-01	245	End of field season	1	110	130.6	-28.9	3.3	8.85	6.7	8.37061	11.3738	0.255591	20.1278	30.9904	0.383387	13.1839	4.5513	80
RW33	Redwood	2004	2004-06-01	153	2004-09-01	245	End of field season	1	110	130.6	-28.9	3.3	8.85	6.7	8.37061	11.3738	0.255591	20.1278	30.9904	27.476	13.1839	4.5513	80
RW35	Redwood	2004	2004-06-03	155	2004-09-01	245	End of field season	1	110	130.6	-28.9	3.3	8.85	6.7	12.9712	15.4633	1.34185	17.5719	20.9585	33.9936	21.2408	5.7756	60.1942
RW4	Redwood	2003	2003-05-24	144	2004-06-01	153	Lost Signal	1	97	56.6	-26.7	8.9	13.56	3.3	5.23962	0.57508	1.85304	32.2045	42.0447	26.1342	15.3812	4.6538	87.1795
RW5	Redwood	2003	2003-05-24	144	2004-04-07	98	mortality	1	97	56.6	-26.7	8.9	13.56	3.3	5.23962	0.57508	1.85304	32.2045	42.0447	26.1342	15.3812	4.6538	87.1795
RW7	Redwood	2003	2003-05-25	145	2004-03-17	77	Collar Fell Off	1	97	56.6	-26.7	8.9	13.56	3.3	0	3.25879	2.8115	0	64.2812	28.115	15.3812	3.6731	61.7021
RW8	Redwood	2003	2003-05-25	145	2004-03-17	77	Collar Fell Off	1	97	56.6	-26.7	8.9	13.56	3.3	2.17252	3.70607	5.11182	8.6262	64.0895	28.115	21.2408	5.0577	62.9032
RW9	Redwood	2003	2003-05-26	146	2003-11-24	328	mortality	1	97	56.6	-26.7	8.9	13.56	3.3	2.8115	9.32907	12.6518	0.447284	44.984	4.47284	22.0604	5.4936	58
W134-12	Walsh	2012	2012-05-31	152	2013-02-11	42	Collar Broke Off	1	100	74.5	-28.9	3.9	6.52	4.4	3.51438	2.7476	0.702875	21.2141	8.11502	58.2109	18.311	4.6218	82.5397
W135-13	Walsh	2013	2013-06-03	154	.	.	.	1	155	169.9	-30.6	4.4	8.1	3.9	26.6454	0.638978	0	44.4089	24.6006	0	13.9164	4.5192	68.1818
W137-12	Walsh	2012	2012-06-04	156	2013-05-06	126	Collar Broke Off	1	100	74.5	-28.9	3.9	6.52	4.4	0	0	0.383387	24.6645	17.3802	54.7604	18.311	4.1538	60.6299
W139-13	Walsh	2013	2013-06-01	152	.	.	.	1	155	169.9	-30.6	4.4	8.1	3.9	0	3.13099	0	75.9744	10.0319	6.58147	18.311	4.0192	66.6667
W140-13	Walsh	2013	2013-06-16	167	2013-10-27	300	Collar Broke Off	1	155	169.9	-30.6	4.4	8.1	3.9	0	19.6805	0.319489	30.1597	11.4377	35.7827	16.1137	4.4679	80.3922
W150-12	Walsh	2012	2012-06-03	155	2013-09-03	246	Collar Broke Off	1	100	74.5	-28.9	3.9	6.52	4.4	0	0.830671	0	73.2907	2.9393	10.6709	11.719	3.7308	89.4737
W162-12	Walsh	2012	2012-05-28	149	2013-01-18	18	Collar Broke Off	1	100	74.5	-26.6	3.9	6.52	4.4	0	6.70927	0	70.8626	15.7827	3.96166	24.1705	5.0385	67.9245
W178-13	Walsh	2013	2013-06-13	164	2013-09-23	266	Collar Broke Off	1	155	169.9	-30.6	4.4	8.1	3.9	24.4089	0.894569	0	59.6805	12.524	0	19.0434	4.1154	63.6364
W188-12	Walsh	2012	2012-05-30	151	2012-11-29	334	Collar Broke Off	1	100	74.5	-28.9	3.9	6.52	4.4	0	0	0	94.5048	0.319489	2.68371	2.9298	1.9103	0
W195-12	Walsh	2012	2012-05-31	152	2012-08-24	237	Coyote Predation	1	100	74.5	-28.9	3.9	6.52	4.4	8.6901	2.61981	1.53355	21.9808	7.09265	52.0767	20.5083	4.6859	81.5789
W199-12	Walsh	2012	2012-05-28	149	2012-09-25	269	Collar Broke Off	1	100	74.5	-28.9	3.9	6.52	4.4	0	6.70927	0	70.8626	15.7827	3.96166	24.1705	5.0385	67.9245
W743-13	Walsh	2013	2013-05-27	147	.	.	.	1	155	169.9	-30.6	4.4	8.1	3.9	0	13.4185	9.45687	7.34824	18.2109	46.9649	23.4381	6.0513	81.5217
W744-13	Walsh	2013	2013-06-02	153	.	.	.	1	155	169.9	-30.6	4.4	8.1	3.9	26.8371	0.638978	0	43.9617	24.984	0	12.4515	4.5192	72.973
W747-13	Walsh	2013	2013-06-08	159	.	.	.	1	155	169.9	-30.6	4.4	8.1	3.9	41.1502	3.13099	3.13099	9.20128	4.85623	30.4792	21.2408	4.0641	57.6271
W749-13	Walsh	2013	2013-06-02	153	.	.	.	1	155	169.9	-30.6	4.4	8.1	3.9	26.0064	0.638978	0	46.0703	23.5144	0	13.1839	4.5321	74.359
W750-13	Walsh	2013	2013-05-29	149	2013-12-11	345	Collar Broke Off	1	155	169.9	-30.6	4.4	8.1	3.9	0	3.25879	0	75.5911	11.1182	6.26198	18.311	4.2756	62.9371
W752-13	Walsh	2013	2013-06-10	161	.	.	.	1	155	169.9	-30.6	4.4	8.1	3.9	21.5335	2.10863	0	46.9649	29.393	0	13.9164	4	70.8333
WT2	Wing-Tuttle	2011	2011-05-31	151	2011-09-01	244	.	1	148	217.4	-27.2	5	6.97	4.4	0.830671	0	73.5463	1.59744	5.623	10.0958	10.2542	4.2115	82.3529
WT3	Wing-Tuttle	2011	2011-06-02	153	2011-09-01	244	.	1	148	217.4	-27.2	5	6.97	4.4	0	0	44.1534	27.5399	1.66134	23.6422	20.5083	4.1795	68.6131
WT4	Wing-Tuttle	2011	2011-06-02	153	2011-09-01	244	.	1	148	217.4	-27.2	5	6.97	4.4	0	0	65.1757	23.9617	0	6.26198	6.592	3.7692	85.7143
B1	Brookings	2002	2002-05-27	147	2002-06-15	166	Collar Fell Off	.	89	117.3	-23.3	8.3	5.85	7.8	27.0288	0.127796	21.278	26.7732	9.20128	10.0958	21.9732	4.8013	61.0294
B15	Brookings	2003	2003-06-02	153	2003-06-22	173	Collar Fell Off	.	101	139.8	-28.9	7.8	8.47	2.8	0	0.447284	19.8722	71.5655	2.36422	28.754	8.7893	3.3333	80
B7	Brookings	2003	2003-05-22	142	2003-05-23	143	mortality	.	101	139.8	-26.7	7.8	8.47	2.8	0	0.638978	1.85304	53.9297	0.830671	0	10.2542	3.359	78.5714
D10	Dunn	2014	2014-06-08	159	2014-06-30	181	Disease-Bilateral Uveitus	.	121	87.3	-31.7	2.8	9.19	1.7	0	5.36741	61.6613	22.0447	0	10.4153	10.9866	3.8205	78.9474
D20	Dunn	2014	2014-06-11	162	2014-06-30	181	Predation	.	121	87.3	-31.7	2.8	9.19	1.7	44.6006	0	36.0383	10.7987	4.92013	3.19489	9.5217	2.7821	50
D25	Dunn	2014	2014-06-13	164	2014-06-20	171	Predation	.	121	87.3	-31.7	2.8	9.19	1.7	0	0	22.6198	65.0479	0	9.20128	10.9866	4.1474	73.5294
D26	Dunn	2014	2014-06-15	166	2014-06-19	170	Predation	.	121	87.3	-31.7	2.8	9.19	1.7	0	0	67.4121	27.3482	0	1.66134	8.0568	3.2308	85.7143
D27	Dunn	2014	2014-06-15	166	2014-06-19	170	Predation	.	121	87.3	-31.7	2.8	9.19	1.7	0	0	67.4121	27.3482	0	1.66134	8.0568	3.2308	85.7143
D31	Dunn	2015	2015-06-07	158	2015-06-15	166	Predation	.	90	56.9	-28.9	1.7	13.8	6.7	0	2.36422	60.5751	30.7348	0.702875	0.0638978	16.8461	4.2628	54.902
D46	Dunn	2015	2015-06-18	169	2015-06-20	171	Predation	.	90	56.9	-28.9	1.7	13.8	6.7	0	0	32.2684	65.3035	0	0	8.0568	3.0513	80
D7	Dunn	2014	2014-06-02	153	2014-06-04	155	Abandoned	.	121	87.3	-31.7	2.8	9.19	1.7	0	5.6869	91.7572	0	0.511182	0	10.2542	2.5	84.6154
E1	Edmunds	2007	2007-05-27	147	2007-08-19	231	Collar Fell Off	.	118	134.2	-30.6	7.8	12.8	5	7.09265	0	68.5623	11.246	0.958466	7.28435	16.1137	4.2436	74.4681
E10	Edmunds	2007	2007-06-05	156	2007-08-02	214	Malfunction	.	118	134.2	-30.6	7.8	12.8	5	0	0	32.0128	7.85942	0.57508	7.28435	17.1055	5.9808	81.3333
E11	Edmunds	2007	2007-06-04	155	2007-07-19	200	Malfunction	.	118	134.2	-30.6	7.8	12.8	5	0	0.511182	0	64.984	0	65.1118	9.5217	3.2628	89.4737
E15	Edmunds	2007	2007-06-07	158	2007-08-14	226	Collar Fell Off	.	118	134.2	-30.6	7.8	12.8	5	0.383387	0.447284	0.511182	5.8147	0	6.96486	5.8595	2.7628	50
E17	Edmunds	2007	2007-05-25	145	2007-07-31	212	Collar Fell Off	.	118	134.2	-30.6	7.8	12.8	5	0.127796	0	0.255591	19.2332	1.02236	6.83706	7.4471	3.4423	80
E19	Edmunds	2007	2007-06-05	156	2007-08-14	226	Collar Fell Off	.	118	134.2	-30.6	7.8	12.8	5	17.0607	0	5.6869	35.8466	0.0638978	31.6294	14.6488	3.2436	61.6667
E20	Edmunds	2007	2007-06-08	159	2007-06-10	161	mortality	.	118	134.2	-30.6	7.8	12.8	5	0.638978	0	42.492	20.8307	0	82.3003	13.9164	4.0128	78.3333
E3	Edmunds	2007	2007-05-21	141	2007-08-16	228	Collar Fell Off	.	118	134.2	-30.6	7.8	12.8	5	0	0.191693	1.53355	20.7668	4.98403	61.4058	11.719	3.9359	81.25
E32	Edmunds	2008	2008-06-01	153	2008-06-03	155	mortality	.	122	110.8	-31.1	5	12.64	5.6	0	0.958466	1.15016	44.6006	0	6.26198	13.1839	3.9359	70.3704
E33	Edmunds	2008	2008-06-03	155	2008-06-10	162	mortality	.	122	110.8	-31.1	5	12.64	5.6	1.91693	0	0.830671	17.6997	0	50.5431	9.5217	3.2115	66.6667
E43	Edmunds	2008	2008-06-02	154	2008-06-15	167	mortality	.	122	110.8	-31.1	5	12.64	5.6	6.19808	0.958466	29.5847	14.1853	5.11182	46.3259	21.9732	5.4295	80.4878
E47	Edmunds	2008	2008-05-28	149	2008-05-31	152	mortality	.	122	110.8	-31.1	5	12.64	5.6	1.40575	0	0	30.5431	0	78.3387	8.9008	4.2308	73.6842
E7	Edmunds	2007	2007-05-31	151	2007-08-09	221	Collar Fell Off	.	118	134.2	-30.6	7.8	12.8	5	7.28435	0	67.7316	12.2045	0.958466	61.4058	15.3812	4.2051	76.1905
G1	Grant	2014	2014-05-26	146	2014-05-28	148	Unkown	.	107	140.1	-36.1	2.2	11.82	3.3	0	0	39.1054	14.6326	0	42.2364	9.5217	5.9872	72.7273
G12	Grant	2014	2014-06-14	165	2014-06-24	175	Unkown	.	107	140.1	-36.1	2.2	11.82	3.3	0	2.49201	82.1086	3.51438	11.4377	0	14.6488	3.1667	78.0488
G14	Grant	2014	2014-06-15	166	2014-07-10	191	Unknown	.	107	140.1	-36.1	2.2	11.82	3.3	0.830671	0	63.2588	20.639	9.58466	3.45048	14.6488	4.5	59.5238
G15	Grant	2014	2014-06-15	166	2014-06-21	172	Birth Defect	.	107	140.1	-36.1	2.2	11.82	3.3	0	0.319489	28.8179	10.7987	0	54.1853	18.311	5.6154	72.093
G16	Grant	2014	2014-06-16	167	.	.	Collar Broke Off	.	107	140.1	-36.1	2.2	11.82	3.3	0	1.21406	38.147	7.60383	10.2236	42.1086	16.1137	5.1026	89.8305
G19	Grant	2014	2014-06-20	171	2014-07-09	190	Unkown	.	107	140.1	-36.1	2.2	11.82	3.3	0	1.15016	65.7508	27.7316	5.17572	0.191693	6.592	2.7885	100
G2	Grant	2014	2014-05-31	151	2014-06-25	176	Predation	.	107	140.1	-36.1	2.2	11.82	3.3	0	0	27.9872	66.1342	0.57508	2.9393	8.0568	4.0192	87.5
G20	Grant	2014	2014-06-20	171	.	.	Collar Broke Off	.	107	140.1	-36.1	2.2	11.82	3.3	0	1.15016	65.7508	27.7316	5.17572	0.191693	6.592	2.7885	100
G21	Grant	2015	2015-06-01	152	2015-06-17	168	Predation	.	91	76.3	-28.9	3.3	11	7.2	0	0	71.3738	25.4952	0	3.13099	3.6622	2.0641	66.6667
G23	Grant	2015	2015-06-03	154	2015-06-11	162	Unkown	.	91	76.3	-28.9	3.3	11	7.2	0.383387	0	42.1086	44.4728	1.46965	3.76997	14.6488	3.6218	70.2703
G25	Grant	2015	2015-06-04	155	2015-08-13	225	Collar Broke Off	.	91	76.3	-28.9	3.3	11	7.2	0	0	28.115	66.5815	0.766773	1.46965	10.2542	4.0641	80
G26	Grant	2015	2015-06-05	156	2015-08-18	230	Collar Broke Off	.	91	76.3	-28.9	3.3	11	7.2	0	0	93.9297	1.27796	0	4.79233	2.9298	1.8205	100
G27	Grant	2015	2015-06-09	160	2015-06-13	164	Unknown	.	91	76.3	-28.9	3.3	11	7.2	4.60064	0	90.2875	0	0	0	3.6622	2.391	100
G28	Grant	2015	2015-06-09	160	2015-06-30	181	Predation	.	91	76.3	-28.9	3.3	11	7.2	0	0	71.885	23.0671	0.383387	4.28115	8.0568	2.9615	75
G3	Grant	2014	2014-06-04	155	2014-06-13	164	Kicked in head	.	107	140.1	-36.1	2.2	11.82	3.3	0	0	68.3706	26.1342	0	5.49521	8.7893	3.6603	100
G4	Grant	2014	2014-06-05	156	2014-06-14	165	Unkown	.	107	140.1	-36.1	2.2	11.82	3.3	0	1.72524	73.9936	22.7476	0.766773	0.383387	8.8242	2.5256	72.7273
G5	Grant	2014	2014-06-05	156	2014-06-25	176	Unkown	.	107	140.1	-36.1	2.2	11.82	3.3	0	1.59744	75.3355	21.5335	0.447284	0.894569	8.0675	2.3205	70
G7	Grant	2014	2014-06-08	159	2014-07-02	183	Unkown	.	107	140.1	-36.1	2.2	11.82	3.3	0	0	44.5367	52.0128	0	0.127796	8.0568	3.8846	100
G8	Grant	2014	2014-06-10	161	2014-06-24	175	Predation	.	107	140.1	-36.1	2.2	11.82	3.3	0	0	23.2588	17.4441	0.191693	54.5687	19.0434	5.1346	66.2069
L1	Lincoln-Pipestone	2001	2001-05-22	142	2001-05-25	145	mortality	.	127	104.8	-29.4	2.2	9.31	5.6	0	21.2141	36.2939	36.9968	0	5.49521	12.4515	4.2244	70
L19	Lincoln-Pipestone	2002	2002-05-25	145	2002-06-02	153	mortality	.	98	105.7	-25	5.6	6.19	6.1	0	0	46.5176	29.0735	14.1853	0	15.0252	4.6558	76.4706
L21	Lincoln-Pipestone	2002	2002-05-28	148	6/12//2002	.	mortality	.	98	105.7	-25	5.6	6.19	6.1	0	1.02236	37.1246	27.0927	5.43131	0	19.0434	6.6731	65.3846
L23	Lincoln-Pipestone	2002	2002-06-01	152	2002-06-04	155	mortality	.	98	105.7	-25	5.6	6.19	6.1	0	0	71.246	0	7.41214	7.79553	10.3085	4.5641	85
L28	Lincoln-Pipestone	2002	2002-06-05	156	2002-06-15	166	mortality	.	98	105.7	-25	5.6	6.19	6.1	0.127796	0	48.3067	11.885	2.9393	0	18.311	4.9359	81.6092
L29	Lincoln-Pipestone	2002	2002-06-06	157	2002-09-02	245	Study End	.	98	105.7	-25	5.6	6.19	6.1	0	0	12.3962	52.7157	0.958466	14.5687	13.9164	3.8654	77.4194
L32	Lincoln-Pipestone	2002	2002-06-07	158	2002-06-23	174	mortality	.	98	105.7	-25	5.6	6.19	6.1	0	0	48.3706	15.5272	2.23642	16.2939	13.1839	4.5256	94
L35	Lincoln-Pipestone	2003	2003-05-18	138	2003-05-25	145	Lost Signal	.	103	36.7	-30	6.1	8.39	4.4	0	0	17.6997	77.3802	0.511182	0	9.5217	2.9872	80.9524
L36	Lincoln-Pipestone	2003	2003-05-23	143	2003-06-05	156	mortality	.	103	36.7	-30	6.1	8.39	4.4	0	0.958466	22.8754	71.1182	0	27.0927	9.5217	2.9423	89.4737
L38	Lincoln-Pipestone	2003	2003-05-23	143	2003-06-05	156	Collar Fell Off	.	103	36.7	-30	6.1	8.39	4.4	0	0.958466	22.8754	71.1182	0	16.9329	9.5217	2.9423	89.4737
L40	Lincoln-Pipestone	2003	2003-05-26	146	2003-05-30	150	mortality	.	103	36.7	-30	6.1	8.39	4.4	0	0	93.5463	4.21725	0	0	5.1271	1.6218	50
L45	Lincoln-Pipestone	2003	2003-05-29	149	2003-07-09	190	Collar Fell Off	.	103	36.7	-30	6.1	8.39	4.4	0	0.830671	30.1597	64.0895	0.191693	0	12.4515	3.7051	75.7576
L47	Lincoln-Pipestone	2003	2003-05-29	149	2003-07-24	205	Collar Fell Off	.	103	36.7	-30	6.1	8.39	4.4	0	0	21.2141	37.8275	0.958466	0	19.0434	4.6923	61.2245
L48	Lincoln-Pipestone	2003	2003-05-30	150	2003-06-05	156	mortality	.	103	36.7	-30	6.1	8.39	4.4	0	0	50.4792	13.099	28.4984	8.4984	14.6488	5.0064	81.0811
L50	Lincoln-Pipestone	2003	2003-05-31	151	2003-06-05	156	mortality	.	103	36.7	-30	6.1	8.39	4.4	0	0	54.2492	20.7029	21.0224	34.4409	13.1839	4.2821	75
L51	Lincoln-Pipestone	2003	2003-05-31	151	2003-07-30	211	Collar Fell Off	.	103	36.7	-30	6.1	8.39	4.4	0	0	25.4313	40.9585	2.42812	34.4409	14.6488	4.7949	65.4545
P16	Perkins	2014	2014-06-06	157	2014-06-11	162	Uknown	.	127	66.1	-35.6	-0.6	15.6	1.7	0.319489	0	7.22045	63.3866	0	23.8978	15.3812	4.3782	78.7879
P18	Perkins	2014	2014-06-07	158	2014-07-03	184	Uknown	.	127	66.1	-35.6	-0.6	15.6	1.7	0	0	49.0735	22.492	0.57508	23.0671	5.8595	3.0192	100
P20	Perkins	2014	2014-06-09	160	2014-06-30	181	Predation	.	127	66.1	-35.6	-0.6	15.6	1.7	0.638978	0	81.9808	0	0	16.2939	4.4033	3.0128	100
P30	Perkins	2014	2014-06-13	164	2014-07-10	191	Unknown	.	127	66.1	-35.6	-0.6	15.6	1.7	0	0.511182	46.262	9.20128	0.255591	37.8275	10.2542	3.3654	94.7368
P31	Perkins	2014	2014-06-14	165	2014-07-09	190	Predation	.	127	66.1	-35.6	-0.6	15.6	1.7	0	0	65.6869	34.3131	0	0	2.9298	2.1923	100
P33	Perkins	2014	2014-06-16	167	2014-06-21	172	Predation	.	127	66.1	-35.6	-0.6	15.6	1.7	0	0	15.3355	61.1502	0	21.0224	15.3812	4.4231	75.2809
P39	Perkins	2015	2015-05-31	151	2015-06-05	156	Unknown	.	105	20.9	-31.1	1.7	11.49	6.7	1.21406	0	21.853	41.9169	0.830671	29.1374	16.1137	5.1667	72.3404
P63	Perkins	2015	2015-06-06	157	2015-06-11	162	Abandoned	.	105	20.9	-31.1	1.7	11.49	6.7	0	0	35.3994	31.9489	0	25.4952	15.3812	4.609	68.9189
PS2	Lincoln-Pipestone	2001	2001-06-07	158	2001-06-12	163	Collar Fell Off	.	127	104.8	-28.9	2.2	9.31	5.6	0	0.383387	28.5623	46.3259	1.40575	18.4026	18.311	5.1795	64.9123
RW1	Redwood	2003	2003-05-20	140	2003-05-30	150	mortality	.	97	56.6	-26.7	8.9	13.56	3.3	8.17891	9.64856	2.30032	27.2843	20.1917	28.1789	22.7056	6.0385	57.1429
RW19	Redwood	2003	2003-06-01	152	2003-06-21	172	mortality	.	97	56.6	-26.7	8.9	13.56	3.3	10.9904	8.05112	8.6262	19.4249	34.1214	0	21.5245	6.8846	84.6154
RW20	Redwood	2003	2003-06-03	154	2003-06-05	156	mortality	.	97	56.6	-26.7	8.9	13.56	3.3	10.4153	7.66773	6.96486	37.7636	10.8626	0	22.7056	5.9487	71.9512
RW22	Redwood	2004	2004-05-21	142	2004-05-28	149	mortality	.	110	130.6	-28.9	3.3	8.85	6.7	10.2236	16.23	7.28435	27.8594	15.2077	0	22.7056	6.1987	76.3158
RW23	Redwood	2004	2004-05-26	147	2004-06-22	174	Lost Signal	.	110	130.6	-28.9	3.3	8.85	6.7	6.90096	26.9649	7.22045	7.47604	28.9457	0	18.311	5.3462	79.5918
RW24	Redwood	2004	2004-05-28	149	2004-08-19	232	Collar Fell Off	.	110	130.6	-28.9	3.3	8.85	6.7	8.5623	8.6901	8.94569	32.3962	10.7348	17.2524	26.3678	6.0321	68.9655
RW3	Redwood	2003	2003-05-22	142	2003-06-11	162	mortality	.	97	56.6	-26.7	8.9	13.56	3.3	9.45687	7.60383	2.36422	28.115	20.8307	17.7636	24.903	6.1474	56.6667
RW30	Redwood	2004	2004-05-31	152	2004-07-12	194	Collar Fell Off	.	110	130.6	-28.9	3.3	8.85	6.7	0	15.3355	4.60064	44.2812	12.7157	24.7284	24.1705	5.391	66.3158
RW31	Redwood	2004	2004-05-31	152	2004-06-15	167	Collar Fell Off	.	110	130.6	-28.9	3.3	8.85	6.7	0	20	0.127796	75.9744	0.830671	24.7284	8.7893	3.0897	58.3333
RW34	Redwood	2004	2004-06-03	155	2004-06-08	160	mortality	.	110	130.6	-28.9	3.3	8.85	6.7	0	1.85304	0.383387	76.8051	17.2524	26.5815	8.7893	2.891	91.6667
RW36	Redwood	2004	2004-06-03	155	2004-07-12	194	Lost Signal	.	110	130.6	-28.9	3.3	8.85	6.7	12.9712	15.4633	1.34185	17.5719	20.9585	20.2556	21.2408	5.7756	60.1942
RW6	Redwood	2003	2003-05-24	144	2003-06-18	169	mortality	.	97	56.6	-26.7	8.9	13.56	3.3	5.23962	0.57508	1.85304	32.2045	42.0447	0	15.3812	4.6538	87.1795
W133-12	Walsh	2012	2012-05-30	151	2012-05-31	152	Starvation	.	100	74.5	-28.9	3.9	6.52	4.4	0	4.47284	0	87.476	0	0	8.0568	3.1603	78.2609
W135-12	Walsh	2012	2012-05-30	151	2012-06-01	153	Starvation	.	100	74.5	-28.9	3.9	6.52	4.4	0	4.47284	0	87.476	0	0	8.0568	3.1603	78.2609
W138-13	Walsh	2013	2013-05-27	147	2013-06-01	152	Coyote Predation	.	155	169.9	-30.6	4.4	8.1	3.9	0	13.4185	9.45687	7.34824	18.2109	46.9649	23.4381	6.0513	81.5217
W139-12	Walsh	2012	2012-05-30	151	2012-05-31	152	Starvation	.	100	74.5	-28.9	3.9	6.52	4.4	0	4.47284	0	87.476	0	0	8.0568	3.1603	78.2609
W140-12	Walsh	2012	2012-05-30	151	2012-06-03	155	Starvation	.	100	74.5	-28.9	3.9	6.52	4.4	0	4.47284	0	87.476	0	0	8.0568	3.1603	78.2609
W147-12	Walsh	2012	2012-06-02	154	2012-06-26	178	Coyote Predation	.	100	74.5	-28.9	3.9	6.52	4.4	0	0.638978	0	93.6102	0	0	3.6622	1.8526	100
W157-13	Walsh	2013	2013-05-30	150	2013-06-05	156	Coyote Predation	.	155	169.9	-30.6	4.4	8.1	3.9	0	28.6262	0	33.4185	8.11502	25.3035	14.6488	4.3141	86.0465
W196-12	Walsh	2012	2012-06-12	164	2012-07-09	191	Coyote Predation	.	100	74.5	-28.9	3.9	6.52	4.4	0	0.255591	0	57.0607	14.6965	23.4505	21.2408	5.1154	66.8874
W551-12	Walsh	2012	2012-06-02	154	2012-06-12	164	Coyote Predation	.	100	74.5	-28.9	3.9	6.52	4.4	0	0.638978	0	93.6102	0	0	3.6622	1.8526	100
W706-13	Walsh	2013	2013-06-08	159	.	.	.	1	155	169.9	-30.6	4.4	8.1	3.9	0	15.7827	0.255591	35.8466	9.45687	35.9105	17.5786	4.4167	70.6897
W707-13	Walsh	2013	2013-06-05	156	.	.	.	1	155	169.9	-30.6	4.4	8.1	3.9	0	11.5655	11.885	3.70607	17.0607	50.8626	23.4381	6.1346	75.2475
W732-13	Walsh	2013	2013-06-08	159	.	.	.	1	155	169.9	-30.6	4.4	8.1	3.9	0	12.4601	0	54.1853	3.25879	24.6006	10.9866	3.6987	76.4706
W741-13	Walsh	2013	2013-06-17	168	2013-06-19	170	Starvation	.	155	169.9	-30.6	4.4	8.1	3.9	23.7061	0.638978	0	45.0479	27.6677	0	13.9164	4.4231	83.7838
W746-13	Walsh	2013	2013-06-07	158	2013-06-12	163	Starvation	.	155	169.9	-30.6	4.4	8.1	3.9	13.4824	8.88179	0	52.4601	23.3227	0	19.0434	4.8077	71.2766
W751-13	Walsh	2013	2013-05-31	151	2013-06-07	158	Unkown	.	155	169.9	-30.6	4.4	8.1	3.9	17.4441	5.36741	0	61.5335	8.5623	0	13.9164	4.2949	75.6757
WT1	Wing-Tuttle	2011	2011-05-28	148	2011-06-15	166	Unknown	.	148	217.4	-27.2	5	6.97	4.4	0	0	67.9233	29.2013	0	0	4.3946	2.5	100
WT10	Wing-Tuttle	2011	2011-06-16	167	2011-06-24	175	Unknown	.	148	217.4	-27.2	5	6.97	4.4	0	0	52.3323	43.3866	0	0	8.0568	2.6218	90
WT13	Wing-Tuttle	2011	2011-06-23	174	2011-07-01	182	Unknown	.	148	217.4	-27.2	5	6.97	4.4	1.46965	0	84.0256	0	8.11502	0	8.7893	3.0192	84.2105
WT5	Wing-Tuttle	2011	2011-06-05	156	2011-06-08	159	Predation	.	148	217.4	-27.2	5	6.97	4.4	0	0	74.6965	0	3.96166	12.524	13.1839	4.2244	73.8095
